# Supplementary material for: 10-(2-Hy­droxy­eth­yl)-9-(2-hy­droxy­phen­yl)-3,3,6,6-tetra­methyl-1,2,3,4,5,6,7,8,9,10-deca­hydro­acridine-1,8-dione
Source: Acta Crystallogr Sect E Struct Rep Online. 2011 Feb 26;67(Pt 3):o744. doi: 10.1107/S1600536811006969 (PMC3051986; doi:10.1107/S1600536811006969)
Supplement: Supplementary file 2 [file e-67-0o744-Isup2.hkl]

# 
# h,k,l, Fc-squared, Fo-squared, sigma(Fo-squared) and status flag 
# 
data_I
_shelx_title '  P21/n' 
_shelx_refln_list_code          4 
_shelx_F_calc_maximum      202.96 
_exptl_crystal_F_000       880.00 
_reflns_d_resolution_high  0.7697 
 
loop_ 
 _symmetry_equiv_pos_as_xyz 
 'x, y, z' 
 '-x+1/2, y+1/2, -z+1/2' 
 '-x, -y, -z' 
 'x-1/2, -y-1/2, z-1/2' 
 
_cell_length_a     9.7037 
_cell_length_b    16.5123 
_cell_length_c    13.8847 
_cell_angle_alpha  90.000 
_cell_angle_beta  102.132 
_cell_angle_gamma  90.000 
 
_shelx_F_squared_multiplier     1.000 
 
loop_ 
 _refln_index_h 
 _refln_index_k 
 _refln_index_l 
 _refln_F_squared_calc 
 _refln_F_squared_meas 
 _refln_F_squared_sigma 
 _refln_observed_status 
   2   0   0    15979.82    14555.71     79.57 o 
   4   0   0      955.66      991.87     23.67 o 
   6   0   0      558.96      620.95     28.03 o 
   8   0   0      235.71      333.49     33.81 o 
  10   0   0        6.15        4.66      6.48 o 
  12   0   0       15.50       19.37     11.26 o 
   1   1   0     1146.30     1010.02     15.99 o 
   2   1   0     4594.59     4329.07     42.14 o 
   3   1   0        7.59        8.39      1.70 o 
   4   1   0       82.66       79.62      5.89 o 
   5   1   0        1.16       -0.18      1.50 o 
   6   1   0      193.12      213.31     14.03 o 
   7   1   0       38.10       32.50      6.02 o 
   8   1   0      432.15      449.95     22.68 o 
   9   1   0       61.23       55.37     14.42 o 
  10   1   0      682.08      702.43     39.59 o 
  11   1   0        4.00       -1.59      3.80 o 
  12   1   0      224.27      249.39     26.42 o 
   0   2   0    26900.14    24347.42     71.04 o 
   1   2   0    10814.55     9898.75     28.84 o 
   2   2   0     6160.73     5795.25     26.02 o 
   3   2   0       91.80       89.59      4.71 o 
   4   2   0     1979.77     1856.78     22.74 o 
   5   2   0        1.43        6.74      1.85 o 
   6   2   0      530.62      565.10     22.61 o 
   7   2   0       60.63       58.71      9.22 o 
   8   2   0        1.03       -0.78      3.04 o 
   9   2   0      685.55      711.52     70.56 o 
  10   2   0        8.04        8.71      3.70 o 
  11   2   0       31.81       24.80      6.95 o 
  12   2   0      131.15      109.56     17.34 o 
   1   3   0     1836.32     1692.08     11.43 o 
   2   3   0      205.90      187.87      4.38 o 
   3   3   0     3002.06     2958.76     24.15 o 
   4   3   0     2803.46     2776.33     24.73 o 
   5   3   0       12.72       27.09      3.07 o 
   6   3   0      446.15      462.50     15.14 o 
   7   3   0     1252.37     1264.11     28.74 o 
   8   3   0     1033.28     1005.55     32.50 o 
   9   3   0       34.28       30.48      6.39 o 
  10   3   0      118.40      127.32     13.26 o 
  11   3   0       23.18       24.93     12.13 o 
  12   3   0      114.61      102.24     25.25 o 
   0   4   0      116.51       89.60      4.01 o 
   1   4   0     2916.52     2738.66     17.59 o 
   2   4   0     6698.02     6586.32     41.55 o 
   3   4   0     1243.35     1309.19     16.09 o 
   4   4   0      813.31      752.75     14.16 o 
   5   4   0        7.49        5.85      2.03 o 
   6   4   0      745.56      756.90     15.36 o 
   7   4   0        0.64        2.30      3.04 o 
   8   4   0      915.48      871.96     29.63 o 
   9   4   0      492.77      493.66     23.94 o 
  10   4   0       85.79       95.12     13.87 o 
  11   4   0       45.73       34.83     15.21 o 
  12   4   0      450.41      352.27     47.83 o 
   1   5   0     3874.72     3751.36     21.63 o 
   2   5   0     2598.50     2536.47     18.38 o 
   3   5   0      212.74      187.68      6.36 o 
   4   5   0      729.03      683.94     12.43 o 
   5   5   0      132.24      143.22      7.49 o 
   6   5   0      341.39      365.93     11.68 o 
   7   5   0      317.48      328.41     16.56 o 
   8   5   0      910.36      863.41     43.36 o 
   9   5   0      125.65      117.83     11.58 o 
  10   5   0       37.30       24.13     21.64 o 
  11   5   0      101.68       98.69     24.34 o 
   0   6   0      782.29     1050.76     24.54 o 
   1   6   0     2409.14     2405.33     20.83 o 
   2   6   0       73.41       55.17      2.89 o 
   3   6   0       33.08      101.57      6.98 o 
   4   6   0        6.75        8.79      1.89 o 
   5   6   0       82.28       93.57      5.34 o 
   6   6   0      732.03      773.59     19.69 o 
   7   6   0      132.63      123.14      9.91 o 
   8   6   0      254.89      267.56     15.91 o 
   9   6   0      318.35      314.84     22.71 o 
  10   6   0        0.24       -1.90      6.51 o 
  11   6   0      102.41       94.07     24.19 o 
   1   7   0      919.95      924.30     11.79 o 
   2   7   0     1329.33     1413.68     15.22 o 
   3   7   0      250.75      246.28      6.67 o 
   4   7   0      276.02      301.57      8.59 o 
   5   7   0       73.35       79.20      4.93 o 
   6   7   0      145.84      144.21      6.86 o 
   7   7   0      362.91      363.83     15.91 o 
   8   7   0      314.25      288.83     13.34 o 
   9   7   0       37.53       32.11      8.84 o 
  10   7   0       19.64        9.55      9.38 o 
  11   7   0       69.28       50.57     19.66 o 
   0   8   0      998.21     1224.42     20.32 o 
   1   8   0     1062.69     1127.01     12.37 o 
   2   8   0       42.57       31.84      2.42 o 
   3   8   0      722.36      768.71     14.23 o 
   4   8   0      430.82      493.04      9.62 o 
   5   8   0       59.01       58.79      4.75 o 
   6   8   0     1745.38     1728.31     26.76 o 
   7   8   0       28.44       21.75      3.44 o 
   8   8   0      239.14      216.70     14.14 o 
   9   8   0       13.45       11.56     10.89 o 
  10   8   0        2.18        3.47      7.70 o 
  11   8   0        1.32      -13.83     10.95 o 
   1   9   0      168.69      189.58      6.17 o 
   2   9   0     1996.75     2050.32     23.16 o 
   3   9   0      522.99      571.51     11.06 o 
   4   9   0     1083.91     1111.04     14.21 o 
   5   9   0      651.13      639.17     13.04 o 
   6   9   0       13.78       16.26      2.97 o 
   7   9   0      216.80      214.09     14.35 o 
   8   9   0        4.80        9.55      4.63 o 
   9   9   0      152.11      145.11     29.39 o 
  10   9   0       31.60       23.35     13.46 o 
  11   9   0       95.74      157.98     37.87 o 
   0  10   0        6.34        0.60      2.15 o 
   1  10   0       61.74       63.91      3.68 o 
   2  10   0       39.08       45.53      3.31 o 
   3  10   0      390.82      376.88      9.11 o 
   4  10   0        8.42        8.70      1.53 o 
   5  10   0      867.44      821.12     19.72 o 
   6  10   0       50.97       50.21      4.94 o 
   7  10   0        4.93        5.00      2.97 o 
   8  10   0      114.46      159.60     29.63 o 
   9  10   0      143.96      117.50     26.51 o 
  10  10   0        7.82       16.28     13.48 o 
   1  11   0      307.07      317.95      8.89 o 
   2  11   0       50.44       39.85      6.76 o 
   3  11   0      869.59      860.13     14.22 o 
   4  11   0      754.69      725.97     13.61 o 
   5  11   0      291.73      280.35      8.53 o 
   6  11   0      882.22      784.86     24.08 o 
   7  11   0        1.62        2.82      3.17 o 
   8  11   0       61.00       85.38     16.70 o 
   9  11   0       75.34       78.84     17.76 o 
  10  11   0      118.50      137.30     43.38 o 
   0  12   0      566.94      614.32     17.17 o 
   1  12   0        0.00        0.25      1.15 o 
   2  12   0        1.37        1.11      1.23 o 
   3  12   0        0.44        7.28      2.49 o 
   4  12   0     1534.30     1483.90     39.55 o 
   5  12   0      388.12      380.42     13.29 o 
   6  12   0      107.83      103.76      5.88 o 
   7  12   0      106.45      105.71     17.69 o 
   8  12   0       10.75       13.51      7.95 o 
   9  12   0        8.05       20.53      9.98 o 
   1  13   0        3.77        2.02      1.29 o 
   2  13   0       58.23       59.22      4.66 o 
   3  13   0      198.66      178.03      8.02 o 
   4  13   0      360.09      356.37     15.06 o 
   5  13   0      194.69      178.09      6.26 o 
   6  13   0      250.18      236.38     18.50 o 
   7  13   0        7.02        7.79     12.34 o 
   8  13   0       12.34       20.29     10.00 o 
   9  13   0      257.42      343.86     36.08 o 
   0  14   0        0.16        1.60      1.68 o 
   1  14   0      299.69      296.75     11.55 o 
   2  14   0       94.21       92.73      5.25 o 
   3  14   0       25.44       14.01      3.18 o 
   4  14   0      498.41      501.99     13.73 o 
   5  14   0       18.16        7.65      7.21 o 
   6  14   0        3.29        5.96      7.85 o 
   7  14   0      162.50      213.98     26.35 o 
   8  14   0       71.42       92.09     29.96 o 
   1  15   0        0.63        3.67      1.44 o 
   2  15   0        2.81       -0.17      1.63 o 
   3  15   0        4.90       13.89      2.28 o 
   4  15   0       64.54       66.16      6.24 o 
   5  15   0        7.05        5.33      8.55 o 
   6  15   0        0.23       27.54      9.89 o 
   7  15   0       18.33       42.62     12.95 o 
   8  15   0      158.41      198.04     27.50 o 
   0  16   0        1.80        1.54      1.50 o 
   1  16   0       11.54        7.52      2.92 o 
   2  16   0       13.50        7.18      2.17 o 
   3  16   0        0.07       -0.24      2.77 o 
   4  16   0        0.06        9.54      4.67 o 
   5  16   0        1.39        6.31      6.39 o 
   6  16   0       18.92       13.36      7.52 o 
   7  16   0        0.16        5.74     13.00 o 
   1  17   0        0.25       -1.97      5.44 o 
   2  17   0      830.29      880.64     34.72 o 
   3  17   0       49.86       52.72      9.44 o 
   4  17   0      146.76      162.54     21.82 o 
   5  17   0       14.56       19.45      8.75 o 
   6  17   0        5.84       -3.61     14.49 o 
   7  17   0       62.96       86.34     18.03 o 
   0  18   0      560.08      624.72     47.41 o 
   1  18   0        0.07        5.63      4.24 o 
   2  18   0        9.78        8.03      4.43 o 
   3  18   0       50.56       56.37      9.76 o 
   4  18   0       65.75       52.56     13.03 o 
   5  18   0       21.96       14.57      7.54 o 
   6  18   0        1.19        2.10     14.44 o 
   1  19   0       78.71       86.56     12.20 o 
   2  19   0       52.29       42.30      8.79 o 
   3  19   0       74.52       74.07     11.69 o 
   4  19   0       16.19       19.95      9.03 o 
   5  19   0        0.25      -11.34      9.42 o 
   0  20   0      152.66      196.15     35.16 o 
   1  20   0        1.23        2.50     12.09 o 
   2  20   0        2.91        4.01      4.08 o 
   3  20   0       11.74       -2.15     33.24 o 
   4  20   0        5.41       18.33      8.64 o 
   1  21   0       60.11       29.45     14.15 o 
   2  21   0        3.04       -3.18      4.56 o 
 -11   0   1        0.21        8.69      9.57 o 
  -9   0   1        0.97      -10.72      7.59 o 
  -7   0   1        0.54       -0.70      4.67 o 
  -5   0   1     1436.57     1454.56     32.28 o 
  -3   0   1      624.26      656.53     16.80 o 
  -1   0   1     2059.57     1731.10     24.47 o 
   1   0   1     2315.71     2200.70     33.40 o 
   3   0   1     4047.16     3776.83     48.51 o 
   5   0   1       10.39        3.81      2.78 o 
   7   0   1       36.26       26.41     10.74 o 
   9   0   1     3573.45     3824.05    122.11 o 
  11   0   1        4.12        2.16      5.32 o 
 -12   1   1       11.15        1.38      4.72 o 
 -11   1   1      159.83      184.55     17.72 o 
 -10   1   1       16.41       10.86      5.52 o 
  -9   1   1      346.18      378.22     27.36 o 
  -8   1   1       53.71       51.14      8.05 o 
  -7   1   1      142.17      136.33     16.12 o 
  -6   1   1       51.54       47.72      5.10 o 
  -5   1   1      500.41      610.44     16.22 o 
  -4   1   1      550.38      563.20     12.64 o 
  -3   1   1      612.58      588.27     12.26 o 
  -2   1   1       36.99       26.80      2.38 o 
  -1   1   1    13575.54    12398.06     44.51 o 
   1   1   1     6098.00     5761.23     63.62 o 
   2   1   1     1606.90     1613.07     20.17 o 
   3   1   1     1243.38     1295.45     19.79 o 
   4   1   1     1829.37     1813.77     27.17 o 
   5   1   1      609.80      565.03     17.42 o 
   6   1   1      250.76      297.33     16.73 o 
   7   1   1       73.97       70.56      8.73 o 
   8   1   1       55.47       57.29      8.44 o 
   9   1   1      163.35      179.07     38.09 o 
  10   1   1       27.13       22.22      7.55 o 
  11   1   1        6.57        2.72     15.31 o 
  12   1   1       39.78       30.54      9.44 o 
 -12   2   1       24.38       25.50     39.01 o 
 -11   2   1      160.76      160.96     16.41 o 
 -10   2   1        8.90        8.85      3.85 o 
  -9   2   1       11.23        4.98      4.08 o 
  -8   2   1      184.73      217.55     15.79 o 
  -7   2   1      602.47      640.45     22.69 o 
  -6   2   1      107.17      110.60      8.87 o 
  -5   2   1      431.20      424.46     12.44 o 
  -4   2   1      340.83      341.61      9.66 o 
  -3   2   1     1736.38     1717.09     20.93 o 
  -2   2   1     9509.24     8953.27     41.92 o 
  -1   2   1      279.76      289.78      6.06 o 
   0   2   1      207.61      190.01      6.17 o 
   1   2   1      129.12      123.72      6.51 o 
   2   2   1     3256.37     3015.37     22.46 o 
   3   2   1     1078.77     1065.56     17.36 o 
   4   2   1       42.98       27.79      3.13 o 
   5   2   1     1153.38     1186.56     22.40 o 
   6   2   1       44.77       30.76      4.44 o 
   7   2   1       62.06       64.35      8.54 o 
   8   2   1      425.20      495.68     29.84 o 
   9   2   1      931.06      968.80     43.37 o 
  10   2   1      314.71      296.17     25.61 o 
  11   2   1       61.85       49.92     11.55 o 
  12   2   1        1.96        4.09      6.82 o 
 -12   3   1       57.77       42.60     12.85 o 
 -11   3   1       90.37       85.66     14.42 o 
 -10   3   1      327.70      347.59     39.25 o 
  -9   3   1      781.03      781.44     30.99 o 
  -8   3   1       30.46       33.46      6.20 o 
  -7   3   1      698.56      716.12     22.94 o 
  -6   3   1        7.40        5.37      1.73 o 
  -5   3   1      856.31      866.09     16.06 o 
  -4   3   1      252.42      252.85      8.58 o 
  -3   3   1     1635.81     1548.22     17.14 o 
  -2   3   1     1275.85     1173.41     12.87 o 
  -1   3   1     3133.31     2934.85     16.16 o 
   0   3   1     5430.25     5085.00     32.26 o 
   1   3   1     6731.75     6377.02     45.43 o 
   2   3   1     8813.60     8509.63    183.26 o 
   3   3   1      156.77      131.58      4.83 o 
   4   3   1      595.26      681.29     13.35 o 
   5   3   1        0.03        1.59      1.82 o 
   6   3   1      207.09      225.75     10.86 o 
   7   3   1      437.81      424.81     19.76 o 
   8   3   1     1071.42     1102.66     36.90 o 
   9   3   1       19.08       17.09      4.84 o 
  10   3   1        1.69        6.05      7.04 o 
  11   3   1      225.30      221.67     23.37 o 
  12   3   1       32.52       49.32     17.51 o 
 -12   4   1      155.58      181.91     25.71 o 
 -11   4   1        0.10       -0.82      4.32 o 
 -10   4   1       11.01        4.68     17.98 o 
  -9   4   1      625.73      620.68     33.74 o 
  -8   4   1      421.85      415.02     18.57 o 
  -7   4   1      646.68      659.40     22.40 o 
  -6   4   1      317.13      322.46     11.14 o 
  -5   4   1      459.15      435.20     12.48 o 
  -4   4   1      323.50      360.00     10.17 o 
  -3   4   1     1345.75     1353.38     13.55 o 
  -2   4   1     1910.28     1870.80     15.60 o 
  -1   4   1    10015.22     9737.90     32.74 o 
   0   4   1     2284.54     2208.96     17.40 o 
   1   4   1      471.56      418.33      6.96 o 
   2   4   1    16148.95    15849.18     42.61 o 
   3   4   1       78.13       92.05      4.20 o 
   4   4   1     2974.43     2988.09     32.79 o 
   5   4   1      344.47      350.46     10.74 o 
   6   4   1     1201.66     1260.10     20.54 o 
   7   4   1      158.90      167.48     11.80 o 
   8   4   1      125.47      117.02     10.59 o 
   9   4   1      342.22      372.48     17.56 o 
  10   4   1      456.44      456.57     30.35 o 
  11   4   1       40.95       38.66     15.89 o 
 -12   5   1        0.00       17.05      8.71 o 
 -11   5   1        0.96        6.07     10.37 o 
 -10   5   1      379.21      414.86     28.82 o 
  -9   5   1      207.54      211.05     15.69 o 
  -8   5   1      398.74      377.80     17.61 o 
  -7   5   1       84.83       95.30      9.15 o 
  -6   5   1      622.49      639.33     15.71 o 
  -5   5   1     1754.69     1806.57     25.50 o 
  -4   5   1       59.21       52.82      3.73 o 
  -3   5   1      156.89      150.45      6.15 o 
  -2   5   1     1914.77     1868.28     16.78 o 
  -1   5   1       24.58       30.66      1.91 o 
   0   5   1     2068.06     2033.23     16.49 o 
   1   5   1    12786.61    12435.78     33.75 o 
   2   5   1     7814.41     8160.92     39.58 o 
   3   5   1     3705.54     3822.41     24.21 o 
   4   5   1       33.87       33.56      3.09 o 
   5   5   1       52.41       47.08      4.45 o 
   6   5   1      142.80      149.24      7.81 o 
   7   5   1      215.03      185.84     12.09 o 
   8   5   1     2299.33     2233.24     54.82 o 
   9   5   1       12.10       13.12      9.67 o 
  10   5   1        0.21       13.54      7.11 o 
  11   5   1      233.61      244.71     38.26 o 
 -11   6   1        0.89       -0.41      6.42 o 
 -10   6   1       14.62        4.87      6.75 o 
  -9   6   1        3.77        1.58      4.10 o 
  -8   6   1      324.94      310.06     15.76 o 
  -7   6   1     1137.25     1165.94     28.44 o 
  -6   6   1      187.77      207.91      8.12 o 
  -5   6   1     2649.24     2700.62     48.57 o 
  -4   6   1      363.02      418.18     10.22 o 
  -3   6   1       67.51       62.58      4.16 o 
  -2   6   1       47.53       62.05      3.23 o 
  -1   6   1     1451.02     1387.76     13.00 o 
   0   6   1     3098.71     3054.45     23.16 o 
   1   6   1     4604.68     4650.76     22.33 o 
   2   6   1      286.27      273.08      6.16 o 
   3   6   1        0.26        1.08      0.69 o 
   4   6   1      463.25      454.81      9.87 o 
   5   6   1      218.84      203.54      8.82 o 
   6   6   1        6.66        6.70      2.17 o 
   7   6   1     1080.12     1046.33     27.22 o 
   8   6   1      359.88      328.43     16.75 o 
   9   6   1        3.63        3.19      4.02 o 
  10   6   1       50.41       57.86     18.73 o 
  11   6   1       12.80        0.92      9.80 o 
 -11   7   1        1.36       -0.41      6.83 o 
 -10   7   1        6.08        3.93      6.31 o 
  -9   7   1        4.08        3.77      3.76 o 
  -8   7   1        0.25       -0.99      2.93 o 
  -7   7   1      400.16      419.12     13.65 o 
  -6   7   1      430.07      412.86     11.31 o 
  -5   7   1       20.95       17.17      3.63 o 
  -4   7   1        2.52        3.72      1.38 o 
  -3   7   1      525.60      532.23     11.53 o 
  -2   7   1      271.05      270.74      7.24 o 
  -1   7   1       51.30       40.27      2.41 o 
   0   7   1       72.66       75.30      3.72 o 
   1   7   1       12.46       19.76      1.63 o 
   2   7   1     1428.78     1546.71     14.67 o 
   3   7   1      673.95      680.35      9.85 o 
   4   7   1       44.85       60.36      4.97 o 
   5   7   1      192.52      185.03      7.48 o 
   6   7   1      609.31      583.51     14.80 o 
   7   7   1       11.19       13.00      2.97 o 
   8   7   1      905.01      862.64     25.78 o 
   9   7   1      550.35      609.42     57.18 o 
  10   7   1      262.95      261.39     39.17 o 
  11   7   1       34.68       17.13     12.60 o 
 -11   8   1       19.53       33.11     12.08 o 
 -10   8   1        0.47       -4.12      6.69 o 
  -9   8   1      431.23      409.41     23.65 o 
  -8   8   1       84.17       82.59     10.16 o 
  -7   8   1     1109.45     1022.06     26.17 o 
  -6   8   1     5727.58     5665.26     49.30 o 
  -5   8   1       33.47       23.89      2.85 o 
  -4   8   1     1925.69     1886.09     26.04 o 
  -3   8   1      675.18      687.56     12.35 o 
  -2   8   1      285.65      275.02      7.94 o 
  -1   8   1     1849.40     1912.54     18.35 o 
   0   8   1        0.00        0.59      1.30 o 
   1   8   1      458.28      457.64      7.89 o 
   2   8   1        5.93        6.05      1.19 o 
   3   8   1     3730.08     3593.01     36.50 o 
   4   8   1        1.32        1.29      0.89 o 
   5   8   1      137.71      125.86      5.77 o 
   6   8   1       71.18       75.39      5.21 o 
   7   8   1       29.50       35.26      5.55 o 
   8   8   1       30.57       28.94      5.95 o 
   9   8   1        1.00       -0.05      8.36 o 
  10   8   1        9.24       22.32     13.71 o 
  11   8   1       48.81       64.52     21.52 o 
 -11   9   1        6.47        0.76      5.46 o 
 -10   9   1       56.46       42.09     13.09 o 
  -9   9   1      116.99      117.49     19.88 o 
  -8   9   1      253.77      287.93     16.60 o 
  -7   9   1      253.20      226.94     11.64 o 
  -6   9   1       15.93        9.94      2.53 o 
  -5   9   1       50.82       41.44      3.76 o 
  -4   9   1      519.51      560.74     13.91 o 
  -3   9   1      319.31      309.71      8.65 o 
  -2   9   1     1607.67     1666.94     23.78 o 
  -1   9   1     1015.57      989.75     13.36 o 
   0   9   1      262.64      247.30      6.27 o 
   1   9   1      720.11      812.10     12.41 o 
   2   9   1      111.09      115.37      4.49 o 
   3   9   1        4.04        3.19      1.03 o 
   4   9   1     1304.03     1345.61     18.13 o 
   5   9   1      353.59      332.68      9.08 o 
   6   9   1       19.25       16.07      2.49 o 
   7   9   1      223.58      234.27      9.77 o 
   8   9   1        9.99       -0.15      8.37 o 
   9   9   1       13.89        2.58      8.38 o 
  10   9   1      182.22      145.23     31.55 o 
 -10  10   1       53.19       44.99     13.19 o 
  -9  10   1        3.62       -6.99      7.99 o 
  -8  10   1        0.12        1.60      2.89 o 
  -7  10   1        5.81        3.33      2.28 o 
  -6  10   1      296.92      285.54     10.73 o 
  -5  10   1      186.57      165.94      7.58 o 
  -4  10   1        0.82        0.83      1.33 o 
  -3  10   1      441.73      462.89     10.58 o 
  -2  10   1      186.02      205.71      6.89 o 
  -1  10   1      623.14      674.45     10.21 o 
   0  10   1     1290.90     1268.81     21.89 o 
   1  10   1       53.42       33.19      5.15 o 
   2  10   1      227.54      251.60      7.17 o 
   3  10   1      653.43      675.58     11.54 o 
   4  10   1      597.81      619.64     15.16 o 
   5  10   1      517.11      508.02     14.31 o 
   6  10   1      958.24      937.08     36.51 o 
   7  10   1      267.94      263.29     20.06 o 
   8  10   1      128.04      173.16     31.26 o 
   9  10   1       48.11       42.11     15.98 o 
  10  10   1       43.03       14.07      9.99 o 
 -10  11   1        0.47        4.18      6.48 o 
  -9  11   1        2.94        0.19     11.93 o 
  -8  11   1       27.17       39.84      6.63 o 
  -7  11   1      166.57      180.36     12.78 o 
  -6  11   1      357.88      335.04     11.61 o 
  -5  11   1      173.30      183.48      8.07 o 
  -4  11   1       93.86       94.58      6.45 o 
  -3  11   1        7.25        5.31      1.44 o 
  -2  11   1      197.98      170.70      6.84 o 
  -1  11   1      636.15      658.26     11.08 o 
   0  11   1      380.14      320.15     46.29 o 
   1  11   1      669.31      721.92     15.97 o 
   2  11   1      109.80      101.56      4.54 o 
   3  11   1      490.82      499.47     11.04 o 
   4  11   1        6.22        4.27      1.98 o 
   5  11   1       78.74       70.29      6.81 o 
   6  11   1      114.15      111.09      9.78 o 
   7  11   1       36.23       36.52     14.33 o 
   8  11   1       19.96        1.00      8.58 o 
   9  11   1      183.31      219.81     37.48 o 
  -9  12   1       46.25       58.27     27.01 o 
  -8  12   1       18.03       18.78      6.84 o 
  -7  12   1       14.30        6.75      3.30 o 
  -6  12   1      369.50      367.97     11.83 o 
  -5  12   1      406.72      398.62     12.06 o 
  -4  12   1      541.15      560.12     14.11 o 
  -3  12   1      190.70      174.71      6.87 o 
  -2  12   1      157.84      156.28      5.68 o 
  -1  12   1      567.01      550.26     10.24 o 
   0  12   1       20.01       19.80      2.92 o 
   1  12   1      281.20      303.64      7.86 o 
   2  12   1       50.67       48.94      3.32 o 
   3  12   1       62.33       79.91      4.57 o 
   4  12   1      444.66      424.87     14.82 o 
   5  12   1      523.39      512.47     15.06 o 
   6  12   1      127.40       94.79     13.65 o 
   7  12   1      126.13      102.41     24.21 o 
   8  12   1       11.28       28.96     15.14 o 
   9  12   1      409.15      447.61     53.86 o 
  -9  13   1       10.07       10.75     30.25 o 
  -8  13   1       17.36       22.79      9.32 o 
  -7  13   1        0.97       -2.14      4.15 o 
  -6  13   1        2.64        4.93      2.93 o 
  -5  13   1       53.43       54.94      4.15 o 
  -4  13   1       51.70       39.35      4.00 o 
  -3  13   1       28.01       25.53      2.91 o 
  -2  13   1        2.14        4.36      1.47 o 
  -1  13   1      164.93      176.49      6.18 o 
   0  13   1      220.41      232.88     10.62 o 
   1  13   1       39.50       41.85      5.08 o 
   2  13   1       63.31       73.50      6.00 o 
   3  13   1       90.97       92.36      6.39 o 
   4  13   1       28.18       15.62      3.55 o 
   5  13   1      428.32      361.07     20.73 o 
   6  13   1        7.10        3.33      7.48 o 
   7  13   1       60.97       48.00     18.41 o 
   8  13   1        4.70       16.13      8.79 o 
   9  13   1      118.86      167.28     25.49 o 
  -8  14   1       71.64       83.95     17.34 o 
  -7  14   1       75.05       88.04     12.52 o 
  -6  14   1      223.96      217.14     28.06 o 
  -5  14   1       61.19       55.97      5.73 o 
  -4  14   1        0.16        4.46      2.10 o 
  -3  14   1      695.68      679.32     20.93 o 
  -2  14   1       17.07       12.31      2.23 o 
  -1  14   1       25.77       22.55      2.84 o 
   0  14   1       11.19        8.72      2.81 o 
   1  14   1        1.15        2.39      2.23 o 
   2  14   1      710.73      702.11     17.74 o 
   3  14   1        7.71        7.84      1.93 o 
   4  14   1      249.62      205.53     11.92 o 
   5  14   1       81.21       75.40     15.09 o 
   6  14   1       46.33       50.59     15.15 o 
   7  14   1        2.20        4.24      6.98 o 
   8  14   1        1.51       -1.24     12.62 o 
  -8  15   1       10.80        8.65      7.71 o 
  -7  15   1       60.85       64.53     11.17 o 
  -6  15   1        0.89       -4.33      4.52 o 
  -5  15   1      166.25      154.20     15.46 o 
  -4  15   1      332.69      320.39     13.51 o 
  -3  15   1       33.83       33.64      3.37 o 
  -2  15   1       23.30       22.00      2.59 o 
  -1  15   1      466.64      460.91     17.18 o 
   0  15   1        1.57        4.16      3.21 o 
   1  15   1      194.85      204.89      9.98 o 
   2  15   1        5.42        0.98      1.84 o 
   3  15   1       64.75       47.44      4.66 o 
   4  15   1       97.27       88.37      9.56 o 
   5  15   1      173.75      175.32     22.76 o 
   6  15   1       28.94       27.56      9.27 o 
   7  15   1        2.66        1.81      7.68 o 
   8  15   1       30.49       49.49     13.99 o 
  -7  16   1      247.40      289.74     31.61 o 
  -6  16   1        0.29       -6.17      6.02 o 
  -5  16   1       85.21       78.53     15.83 o 
  -4  16   1      158.90      144.03     10.75 o 
  -3  16   1     1637.35     1689.97     27.04 o 
  -2  16   1       51.87       42.16      4.00 o 
  -1  16   1      385.45      389.12     15.81 o 
   0  16   1       62.72       63.51      6.53 o 
   1  16   1      135.86      140.52      9.30 o 
   2  16   1      172.87      160.71      9.09 o 
   3  16   1        0.10       -4.27      3.57 o 
   4  16   1        9.97       11.26      5.08 o 
   5  16   1       29.87       25.00      9.36 o 
   6  16   1      118.18      131.75     37.57 o 
   7  16   1        0.25       12.04      7.90 o 
  -7  17   1        9.89        1.47      6.21 o 
  -6  17   1       99.20      148.72     22.60 o 
  -5  17   1        3.08       18.28      9.02 o 
  -4  17   1      771.63      832.89     47.77 o 
  -3  17   1        1.86       -0.66      4.25 o 
  -2  17   1      133.35      139.86     11.86 o 
  -1  17   1       24.16       24.45      6.68 o 
   0  17   1        9.51        8.12      3.22 o 
   1  17   1      217.15      220.04     16.12 o 
   2  17   1      125.11      117.04     13.79 o 
   3  17   1       54.54       50.00      7.37 o 
   4  17   1       46.63       50.31     13.13 o 
   5  17   1       80.33       96.88     44.83 o 
   6  17   1       49.13       56.84     14.43 o 
   7  17   1      304.26      292.67     49.36 o 
  -6  18   1        1.23        2.85      6.21 o 
  -5  18   1       44.97       51.65     13.80 o 
  -4  18   1       26.19       39.97     12.88 o 
  -3  18   1       22.59       12.70      5.17 o 
  -2  18   1       45.95       48.30      7.14 o 
  -1  18   1      191.39      201.03     14.60 o 
   0  18   1       63.62       64.43      8.14 o 
   1  18   1      171.43      177.51     13.38 o 
   2  18   1       42.29       39.58      8.69 o 
   3  18   1      151.98      155.20     16.69 o 
   4  18   1        2.12      -13.15      8.77 o 
   5  18   1        2.99        3.48      6.54 o 
   6  18   1      114.62      112.21     20.88 o 
  -5  19   1       44.95       21.93      9.07 o 
  -4  19   1       10.10       11.50     11.80 o 
  -3  19   1        1.97       -0.46      4.79 o 
  -2  19   1      317.23      359.09     24.59 o 
  -1  19   1        3.76       -6.64      4.64 o 
   0  19   1        0.00        0.48      2.89 o 
   1  19   1      380.67      346.13     25.19 o 
   2  19   1      330.74      357.19     25.33 o 
   3  19   1        2.06        4.94      5.55 o 
   4  19   1       29.93       43.39     15.98 o 
   5  19   1        0.10      -15.99     17.89 o 
  -4  20   1       84.08       76.08     15.77 o 
  -3  20   1        5.18        5.42      5.67 o 
  -2  20   1      171.18      174.91     17.55 o 
  -1  20   1      104.32       81.45     16.29 o 
   0  20   1       41.01       47.16     11.25 o 
   1  20   1       45.03       58.81     10.51 o 
   2  20   1       79.63       85.91     19.34 o 
   3  20   1        5.59        1.35      6.23 o 
   4  20   1        1.57       -9.41      7.20 o 
  -1  21   1      527.45      576.45     43.33 o 
   0  21   1       31.43       25.50      9.70 o 
   1  21   1        9.29       31.27     14.99 o 
   2  21   1        9.44        1.52     11.32 o 
 -12   0   2       70.49       75.37     12.45 o 
 -10   0   2      890.04      978.28     48.17 o 
  -8   0   2       86.53       84.36     13.14 o 
  -6   0   2     2096.58     2463.54     68.01 o 
  -4   0   2      680.15      646.51     19.61 o 
  -2   0   2     3676.38     3253.26     35.68 o 
   0   0   2      159.86      163.74      6.98 o 
   2   0   2       82.31       82.10      5.11 o 
   4   0   2        5.16       12.42      4.04 o 
   6   0   2      146.30      186.11     17.02 o 
   8   0   2     2470.17     2611.25     94.98 o 
  10   0   2     1386.18     1523.80     81.67 o 
 -12   1   2       21.17       14.85     14.24 o 
 -11   1   2       47.89       50.47      7.68 o 
 -10   1   2       37.23       38.09      6.28 o 
  -9   1   2       17.87       11.61      4.56 o 
  -8   1   2       12.06        6.87      3.38 o 
  -7   1   2      557.50      575.30     19.37 o 
  -6   1   2     1382.19     1419.42     41.25 o 
  -5   1   2       76.37       54.02      9.62 o 
  -4   1   2     1901.72     1880.42     28.65 o 
  -3   1   2     1348.52     1318.60     15.82 o 
  -2   1   2       94.48      107.37      3.31 o 
  -1   1   2     1625.54     1458.93     15.14 o 
   0   1   2     5298.86     4803.53     26.91 o 
   1   1   2     6348.46     5689.35    112.14 o 
   2   1   2     2288.70     2212.30     19.21 o 
   3   1   2      602.04      634.09     14.53 o 
   4   1   2      314.53      411.81     13.02 o 
   5   1   2      412.21      432.95     15.55 o 
   6   1   2      434.00      450.82     20.98 o 
   7   1   2       66.23       46.44      7.21 o 
   8   1   2     1247.84     1212.51     43.79 o 
   9   1   2        3.63        3.04      5.00 o 
  10   1   2      101.95       97.75     14.92 o 
  11   1   2       25.96       32.49      9.81 o 
 -12   2   2       49.84       32.25      8.33 o 
 -11   2   2      139.25      128.36     13.03 o 
 -10   2   2       40.14       48.40      8.02 o 
  -9   2   2      357.51      380.40     19.73 o 
  -8   2   2        8.98       10.78      3.07 o 
  -7   2   2      146.46      142.45      8.75 o 
  -6   2   2     2645.58     2747.73     32.27 o 
  -5   2   2      734.11      761.91     15.44 o 
  -4   2   2       81.23       85.46      4.36 o 
  -3   2   2     3138.72     3162.04     22.55 o 
  -2   2   2      110.74      123.88      4.09 o 
  -1   2   2     6687.35     6142.02     27.87 o 
   0   2   2       20.82       15.55      1.53 o 
   1   2   2    41193.86    37337.00    187.22 o 
   2   2   2      314.20      344.48     11.67 o 
   3   2   2       73.58       61.77      4.13 o 
   4   2   2     4201.59     4585.99     39.86 o 
   5   2   2       52.64       52.73      4.91 o 
   6   2   2       62.09       45.28     11.37 o 
   7   2   2      709.24      667.52     26.88 o 
   8   2   2      180.46      181.75     27.73 o 
   9   2   2     1486.65     1647.08     77.93 o 
  10   2   2        3.51        5.17      4.93 o 
  11   2   2       11.87        9.54      8.05 o 
 -12   3   2      123.98      112.56     19.75 o 
 -11   3   2      223.69      265.08     18.31 o 
 -10   3   2        4.38        4.24      3.34 o 
  -9   3   2        7.73        5.21      3.48 o 
  -8   3   2      154.83      145.70     12.79 o 
  -7   3   2       94.21       92.98      8.46 o 
  -6   3   2        0.04        0.98      1.96 o 
  -5   3   2      804.87      860.97     16.79 o 
  -4   3   2      125.63      140.71      5.17 o 
  -3   3   2      896.68      894.14     10.83 o 
  -2   3   2      439.15      436.02      7.99 o 
  -1   3   2      805.94      796.17      9.05 o 
   0   3   2    12013.51    11326.10     52.25 o 
   1   3   2     6917.98     6624.08     62.80 o 
   2   3   2    13480.67    13635.73     51.74 o 
   3   3   2       67.51       74.78      4.55 o 
   4   3   2      439.08      494.82     13.68 o 
   5   3   2      168.36      190.86      9.82 o 
   6   3   2      164.73      185.09      9.24 o 
   7   3   2        6.05        2.38      2.47 o 
   8   3   2       56.39       58.14     10.26 o 
   9   3   2       58.33       63.75      8.61 o 
  10   3   2        2.31        1.16      3.12 o 
  11   3   2       46.02       69.51     19.97 o 
 -12   4   2      155.07      134.02     22.02 o 
 -11   4   2      108.51      115.27     14.46 o 
 -10   4   2        9.81        5.00      3.52 o 
  -9   4   2       20.88       27.42      6.38 o 
  -8   4   2      132.95      115.51     10.10 o 
  -7   4   2      493.57      475.71     18.77 o 
  -6   4   2      339.58      325.26     11.41 o 
  -5   4   2      286.87      284.95      9.24 o 
  -4   4   2       71.53       70.31      3.68 o 
  -3   4   2       16.03        8.25      1.54 o 
  -2   4   2     6327.48     6067.98     30.23 o 
  -1   4   2      687.32      700.12      8.24 o 
   0   4   2      958.20      948.15     12.88 o 
   1   4   2      840.67      874.43     16.50 o 
   2   4   2      159.63      147.40      8.21 o 
   3   4   2    24007.88    24664.11     69.41 o 
   4   4   2      350.34      390.65      8.73 o 
   5   4   2        6.59        3.09      1.57 o 
   6   4   2       76.31       72.98      5.25 o 
   7   4   2     1014.82     1025.92     28.20 o 
   8   4   2      404.09      393.94     29.96 o 
   9   4   2       47.31       47.70      7.08 o 
  10   4   2       39.83       31.28     12.18 o 
  11   4   2        0.11        5.35      7.84 o 
 -12   5   2      232.33      253.10     30.59 o 
 -11   5   2        0.04       24.32      8.42 o 
 -10   5   2        1.06       -3.86      3.73 o 
  -9   5   2       55.51       56.11      6.63 o 
  -8   5   2      444.42      429.66     15.37 o 
  -7   5   2      869.55      875.83     23.63 o 
  -6   5   2       46.94       44.66      3.57 o 
  -5   5   2        5.31        2.98      1.38 o 
  -4   5   2       70.26       61.88      4.20 o 
  -3   5   2      203.67      173.17      6.35 o 
  -2   5   2       15.93       18.10      1.82 o 
  -1   5   2        0.04       -0.32      0.85 o 
   0   5   2      168.21      188.96      6.31 o 
   1   5   2      874.60      877.16     15.03 o 
   2   5   2     2270.81     2467.93     33.97 o 
   3   5   2     2593.52     2758.03     41.12 o 
   4   5   2     1450.00     1392.59     26.16 o 
   5   5   2     2380.10     2487.99     25.69 o 
   6   5   2      596.71      561.24     15.35 o 
   7   5   2        9.26        4.46      2.09 o 
   8   5   2     1514.77     1520.46     33.86 o 
   9   5   2       56.64       46.76      8.45 o 
  10   5   2      148.68      159.70     30.38 o 
  11   5   2      178.17      172.44     33.40 o 
 -12   6   2        1.29       16.69     14.70 o 
 -11   6   2      440.48      486.03     40.78 o 
 -10   6   2      134.65      119.11     13.91 o 
  -9   6   2      135.86      148.06     10.41 o 
  -8   6   2       23.21       20.93      3.41 o 
  -7   6   2      208.74      205.34      7.88 o 
  -6   6   2      234.93      209.83      7.74 o 
  -5   6   2      852.57      851.87     18.34 o 
  -4   6   2      284.33      283.81      9.90 o 
  -3   6   2     1194.56     1196.75     17.39 o 
  -2   6   2       97.63       89.26      3.61 o 
  -1   6   2      408.21      424.52      7.45 o 
   0   6   2      250.75      243.78      6.84 o 
   1   6   2        6.66        3.72      0.91 o 
   2   6   2     2311.74     2422.37     40.48 o 
   3   6   2     6880.83     7739.29     70.24 o 
   4   6   2     1449.87     1437.67     33.21 o 
   5   6   2      292.67      319.41      9.21 o 
   6   6   2       17.89       13.41      3.25 o 
   7   6   2      112.61      104.34      8.03 o 
   8   6   2      456.51      405.30     22.22 o 
   9   6   2      222.64      273.04     37.83 o 
  10   6   2       13.41       20.69     13.28 o 
  11   6   2       43.93       32.34     15.29 o 
 -11   7   2      260.44      265.25     35.18 o 
 -10   7   2       39.01       32.70      7.49 o 
  -9   7   2       14.40       18.59      4.09 o 
  -8   7   2        8.28        9.89      2.63 o 
  -7   7   2     3644.53     3723.55     48.58 o 
  -6   7   2      352.19      330.27     11.79 o 
  -5   7   2       62.74       49.16      4.24 o 
  -4   7   2      132.76      145.61      6.80 o 
  -3   7   2      213.38      224.27      6.72 o 
  -2   7   2      499.24      447.23      8.58 o 
  -1   7   2     1882.84     1832.63     23.14 o 
   0   7   2     3128.57     2998.23     24.37 o 
   1   7   2      399.99      402.60      7.14 o 
   2   7   2     1361.94     1470.23     21.02 o 
   3   7   2      127.91      116.70      5.93 o 
   4   7   2      693.05      716.09     23.88 o 
   5   7   2       12.21       15.04      1.69 o 
   6   7   2       84.94       79.41      5.87 o 
   7   7   2      324.65      300.62     12.29 o 
   8   7   2       15.22        5.63      5.31 o 
   9   7   2       13.73       16.43     10.48 o 
  10   7   2       15.03       13.91     12.18 o 
  11   7   2       26.58       21.09     14.05 o 
 -11   8   2       46.80       66.40     16.89 o 
 -10   8   2        0.75       11.11     15.40 o 
  -9   8   2      542.95      544.52     24.65 o 
  -8   8   2      119.94      128.18      9.87 o 
  -7   8   2        1.23        1.26      2.57 o 
  -6   8   2       22.09       20.45      3.16 o 
  -5   8   2      177.40      168.47      7.46 o 
  -4   8   2      507.86      549.48     13.51 o 
  -3   8   2      210.83      249.01      7.50 o 
  -2   8   2      429.59      513.88     14.21 o 
  -1   8   2       89.03       93.27      3.79 o 
   0   8   2      848.32      894.19     15.79 o 
   1   8   2      108.09      125.51      5.36 o 
   2   8   2       79.66       92.77      4.87 o 
   3   8   2     1084.97     1098.23     21.10 o 
   4   8   2        6.15        6.55      2.60 o 
   5   8   2      185.72      185.51     13.26 o 
   6   8   2      216.31      174.88      7.38 o 
   7   8   2        8.32        6.23      4.79 o 
   8   8   2        1.63       -2.67      9.44 o 
   9   8   2      159.14      177.20     31.76 o 
  10   8   2       75.28       56.08     19.36 o 
 -11   9   2       18.79       31.20     12.44 o 
 -10   9   2       13.14       19.48      9.85 o 
  -9   9   2       30.53       31.45      6.76 o 
  -8   9   2        5.77        2.19      2.64 o 
  -7   9   2      223.45      232.57     12.33 o 
  -6   9   2      335.49      342.90     12.20 o 
  -5   9   2     1261.65     1302.19     26.05 o 
  -4   9   2       68.48       65.04      4.65 o 
  -3   9   2       48.86       41.41      3.24 o 
  -2   9   2      187.63      181.93      6.13 o 
  -1   9   2        6.78        5.06      1.49 o 
   0   9   2        3.37        0.65      1.35 o 
   1   9   2       27.47       15.51      3.89 o 
   2   9   2      273.80      251.43      6.85 o 
   3   9   2      645.62      635.19     14.63 o 
   4   9   2       24.21       32.75      6.94 o 
   5   9   2     1267.98     1188.61     38.87 o 
   6   9   2      168.55      138.14     12.53 o 
   7   9   2       43.38       33.94     10.91 o 
   8   9   2       64.36       79.85     21.57 o 
   9   9   2        0.07       -2.99     10.10 o 
  10   9   2       33.24       42.40     18.99 o 
 -10  10   2        6.79       -0.06      9.52 o 
  -9  10   2       81.20       75.10     12.35 o 
  -8  10   2       57.76       61.18      8.33 o 
  -7  10   2      241.81      257.21     13.90 o 
  -6  10   2        8.07        4.43      1.65 o 
  -5  10   2      534.78      526.56     14.27 o 
  -4  10   2      138.76      127.60      6.57 o 
  -3  10   2      111.25      103.63      5.12 o 
  -2  10   2      501.49      495.02     10.42 o 
  -1  10   2      600.35      609.28     13.54 o 
   0  10   2      941.20      950.97     16.67 o 
   1  10   2      366.48      395.07     10.70 o 
   2  10   2      610.74      631.64     11.23 o 
   3  10   2      259.40      292.83     11.08 o 
   4  10   2      393.88      401.55     12.80 o 
   5  10   2       24.49       29.24      7.33 o 
   6  10   2      142.52      135.49     12.41 o 
   7  10   2       36.86       30.48      8.20 o 
   8  10   2       84.56      127.91     27.00 o 
   9  10   2       32.75       33.20     14.51 o 
  10  10   2       56.16       33.81     16.68 o 
 -10  11   2        5.22       11.35     10.39 o 
  -9  11   2       62.14       54.16     10.75 o 
  -8  11   2       62.64       47.66      7.59 o 
  -7  11   2       95.43       80.40      9.05 o 
  -6  11   2       45.30       43.50      4.14 o 
  -5  11   2     1854.06     1847.94     40.49 o 
  -4  11   2      385.12      361.41     12.39 o 
  -3  11   2        0.06        0.15      1.45 o 
  -2  11   2      120.77      127.84      5.29 o 
  -1  11   2        0.03        1.24      1.66 o 
   0  11   2      119.22      114.74      7.15 o 
   1  11   2      234.55      228.09      9.09 o 
   2  11   2      214.01      238.89      7.32 o 
   3  11   2     1177.79     1178.94     22.95 o 
   4  11   2      182.14      155.53      8.44 o 
   5  11   2      763.17      690.44     36.02 o 
   6  11   2       57.57       60.63     10.80 o 
   7  11   2       60.12       50.81     17.00 o 
   8  11   2      187.15      199.83     34.35 o 
   9  11   2       22.90       16.62     12.39 o 
  -9  12   2      157.27      183.92     19.22 o 
  -8  12   2      111.97      104.87     10.73 o 
  -7  12   2      173.39      182.59     13.55 o 
  -6  12   2       11.75       13.64      2.90 o 
  -5  12   2      314.97      279.56     12.24 o 
  -4  12   2       80.76       67.73      6.02 o 
  -3  12   2       70.04       60.78      4.19 o 
  -2  12   2        0.44        1.11      1.05 o 
  -1  12   2       18.88       14.73      2.85 o 
   0  12   2        2.35        1.94      1.58 o 
   1  12   2        3.52        2.75      3.55 o 
   2  12   2      448.18      488.17     22.36 o 
   3  12   2       16.97       13.54      3.11 o 
   4  12   2     1416.34     1245.24     24.67 o 
   5  12   2      206.05      155.69     12.06 o 
   6  12   2      491.66      433.62     42.79 o 
   7  12   2      132.92      159.40     30.78 o 
   8  12   2        9.09       27.89     13.17 o 
   9  12   2        2.55        4.48      8.80 o 
  -9  13   2       14.05       23.56      7.81 o 
  -8  13   2      186.72      183.77     18.67 o 
  -7  13   2      102.84      122.47     14.12 o 
  -6  13   2       95.19       98.97      9.89 o 
  -5  13   2     1122.20     1031.44     49.52 o 
  -4  13   2      153.32      155.88      8.02 o 
  -3  13   2       72.87       57.39      6.76 o 
  -2  13   2        6.46        4.06      1.18 o 
  -1  13   2      449.06      489.98     15.14 o 
   0  13   2      135.97      145.66      8.99 o 
   1  13   2      300.98      273.43     11.72 o 
   2  13   2       23.89       24.84      3.31 o 
   3  13   2      115.10       96.62      6.28 o 
   4  13   2        8.80        4.48      2.56 o 
   5  13   2       16.93       16.02      7.77 o 
   6  13   2      195.53      198.25     33.46 o 
   7  13   2       64.63       53.73     19.62 o 
   8  13   2        0.23      -14.11     11.28 o 
  -9  14   2       23.30       10.54      6.94 o 
  -8  14   2      137.09      147.17     23.47 o 
  -7  14   2      137.78      146.58     15.78 o 
  -6  14   2       90.37       91.18      9.81 o 
  -5  14   2      217.02      201.76      9.63 o 
  -4  14   2       23.61       17.60      2.82 o 
  -3  14   2      236.63      216.99      8.12 o 
  -2  14   2      297.77      283.93      7.48 o 
  -1  14   2       82.35       85.45      6.98 o 
   0  14   2       24.93       27.19      4.14 o 
   1  14   2        4.60       -0.13      1.99 o 
   2  14   2       24.61       21.37      3.43 o 
   3  14   2      284.04      230.78     11.94 o 
   4  14   2      533.33      480.26     28.11 o 
   5  14   2       39.65       23.12     13.25 o 
   6  14   2        2.98       15.24     11.07 o 
   7  14   2        3.43       12.30      9.34 o 
   8  14   2       70.10       25.19     15.44 o 
  -8  15   2      270.23      273.01     40.51 o 
  -7  15   2        3.24      -11.42      7.62 o 
  -6  15   2      132.69      128.78     11.35 o 
  -5  15   2      160.99      160.48     11.80 o 
  -4  15   2      304.01      310.13     14.03 o 
  -3  15   2       27.61       24.83      3.47 o 
  -2  15   2        8.33        8.93      2.89 o 
  -1  15   2      277.54      328.55     16.72 o 
   0  15   2      500.43      510.23     18.69 o 
   1  15   2        4.92        0.43      2.32 o 
   2  15   2      194.28      197.31      9.56 o 
   3  15   2       59.30       50.37      8.39 o 
   4  15   2      475.50      504.76     27.92 o 
   5  15   2      149.62      163.28     22.32 o 
   6  15   2      469.52      499.42     40.26 o 
   7  15   2        2.57       -9.70      7.33 o 
  -8  16   2      235.88      318.53     46.43 o 
  -7  16   2       34.58       36.69     12.40 o 
  -6  16   2      125.10      140.70     21.06 o 
  -5  16   2       18.13       23.50      6.47 o 
  -4  16   2       38.30       37.66      5.95 o 
  -3  16   2        0.75        0.13      2.55 o 
  -2  16   2        7.48        4.31      2.75 o 
  -1  16   2        7.05        7.11      4.42 o 
   0  16   2      576.93      622.76     19.96 o 
   1  16   2        0.01       -1.06      2.10 o 
   2  16   2       15.42       11.03      2.87 o 
   3  16   2       51.18       55.32      8.95 o 
   4  16   2        0.63        4.04      4.33 o 
   5  16   2       13.85       30.83      9.79 o 
   6  16   2      405.31      385.59     36.24 o 
   7  16   2       79.82       75.88     41.43 o 
  -7  17   2       45.62       54.40     14.93 o 
  -6  17   2       26.39       39.60     18.32 o 
  -5  17   2       24.59       53.58     12.64 o 
  -4  17   2        0.21        5.22      5.73 o 
  -3  17   2       10.40       16.70      4.46 o 
  -2  17   2      370.37      372.80     19.49 o 
  -1  17   2       82.78       85.23      9.11 o 
   0  17   2      197.99      220.35     12.17 o 
   1  17   2      311.58      330.09     14.99 o 
   2  17   2       16.13       15.74      4.67 o 
   3  17   2       51.13       32.01      8.72 o 
   4  17   2        4.59        2.46      4.13 o 
   5  17   2       78.67       76.15     12.32 o 
   6  17   2       81.51       78.59     16.78 o 
  -6  18   2        1.07        6.53      6.99 o 
  -5  18   2       40.58       35.00     13.83 o 
  -4  18   2        0.07      -11.18      7.45 o 
  -3  18   2      237.37      243.68     19.71 o 
  -2  18   2        1.04        0.15      3.44 o 
  -1  18   2      279.10      292.53     20.66 o 
   0  18   2        0.42       -4.63      3.09 o 
   1  18   2        6.09       13.89      9.48 o 
   2  18   2      198.85      204.42     25.66 o 
   3  18   2        2.53        6.15     14.22 o 
   4  18   2       22.74        5.09      5.10 o 
   5  18   2        0.36      -11.68      7.78 o 
   6  18   2       80.42       84.17     17.81 o 
  -5  19   2      189.63      207.05     37.91 o 
  -4  19   2        3.05       -5.42     15.02 o 
  -3  19   2      446.49      453.65     35.32 o 
  -2  19   2       22.67        6.58      9.34 o 
  -1  19   2        0.07        6.46      3.96 o 
   0  19   2       28.88       21.11      6.82 o 
   1  19   2        0.29        3.67      3.68 o 
   2  19   2       47.72       51.42     10.10 o 
   3  19   2      273.82      314.03     30.89 o 
   4  19   2        4.58       25.28      8.91 o 
   5  19   2       13.07       13.33     23.03 o 
  -4  20   2       84.74       59.63     18.03 o 
  -3  20   2       80.53       92.19     16.85 o 
  -2  20   2      323.29      298.11     28.52 o 
  -1  20   2      149.38      129.85     20.06 o 
   0  20   2        6.47        6.66      8.81 o 
   1  20   2       16.25       13.14      5.75 o 
   2  20   2        0.13        3.98      5.77 o 
   3  20   2       26.67       51.08     13.43 o 
  -2  21   2       44.45       21.76     15.01 o 
  -1  21   2        0.03        1.33     11.61 o 
   0  21   2      144.21      123.25     29.27 o 
   1  21   2        0.06       -2.30      5.10 o 
 -11   0   3       34.47       40.87      9.40 o 
  -9   0   3      439.26      465.35     25.82 o 
  -7   0   3        0.81       -0.61      3.19 o 
  -5   0   3       39.56       58.99      6.76 o 
  -3   0   3     2711.69     2638.17     30.62 o 
  -1   0   3     9078.06     8481.40     90.07 o 
   1   0   3     4428.19     4227.37    103.33 o 
   3   0   3     3992.90     4081.92     50.80 o 
   5   0   3     4265.73     4562.77    114.17 o 
   7   0   3     1043.52      963.81     57.21 o 
   9   0   3      848.82      890.08     59.45 o 
  11   0   3       30.16       23.43     11.48 o 
 -12   1   3        0.51       -3.57      5.49 o 
 -11   1   3      426.58      470.22     24.96 o 
 -10   1   3      110.78      122.06     12.26 o 
  -9   1   3      176.74      186.61     10.77 o 
  -8   1   3        1.15        1.64      2.22 o 
  -7   1   3       12.33       12.81      2.66 o 
  -6   1   3     1402.35     1439.27     23.52 o 
  -5   1   3      115.95       92.60      5.17 o 
  -4   1   3      441.45      459.26     11.00 o 
  -3   1   3      564.75      593.67      9.24 o 
  -2   1   3     5703.50     5504.03     32.21 o 
  -1   1   3      666.38      624.12     12.85 o 
   0   1   3     1163.39     1154.12     14.02 o 
   1   1   3      100.50       81.03      3.91 o 
   2   1   3     2290.76     2162.81     24.70 o 
   3   1   3       27.19       24.46      3.28 o 
   4   1   3      463.17      409.53     13.86 o 
   5   1   3      177.80      194.57      9.71 o 
   6   1   3       57.22       59.14      6.67 o 
   7   1   3      109.64      103.50     10.81 o 
   8   1   3        3.88        3.84      6.49 o 
   9   1   3       84.04      112.85     15.04 o 
  10   1   3        0.35       -3.71      4.12 o 
  11   1   3      767.27      794.24     43.95 o 
 -12   2   3       89.43       85.22     13.26 o 
 -11   2   3      121.32      128.05     13.32 o 
 -10   2   3       83.73       76.28      8.64 o 
  -9   2   3       92.77       87.35      8.76 o 
  -8   2   3       16.81       17.73      3.77 o 
  -7   2   3      403.56      392.25     12.48 o 
  -6   2   3      345.87      388.38     12.16 o 
  -5   2   3      701.43      723.40     14.25 o 
  -4   2   3     3100.57     3285.65     28.80 o 
  -3   2   3       64.16       50.20      2.55 o 
  -2   2   3     1639.93     1559.75     16.69 o 
  -1   2   3      576.14      609.55     10.23 o 
   0   2   3     3452.56     3253.71     28.11 o 
   1   2   3      685.14      658.87     11.35 o 
   2   2   3      719.45      721.95     12.08 o 
   3   2   3     1143.33     1175.99     17.83 o 
   4   2   3       28.96       19.87      5.71 o 
   5   2   3        0.01        2.36      2.16 o 
   6   2   3      333.74      332.71     18.36 o 
   7   2   3       89.01       85.94     11.81 o 
   8   2   3      245.51      246.06     21.67 o 
   9   2   3       29.35       27.85      8.41 o 
  10   2   3      566.66      601.96     36.23 o 
  11   2   3       39.30       43.22     15.78 o 
 -12   3   3       15.73       13.89      7.13 o 
 -11   3   3        0.88        4.98      5.26 o 
 -10   3   3        3.52        2.43      3.11 o 
  -9   3   3      100.93      107.37      9.52 o 
  -8   3   3       30.68       35.01      4.46 o 
  -7   3   3        1.49        1.16      1.85 o 
  -6   3   3      323.57      342.78     10.74 o 
  -5   3   3      138.60      126.64      5.61 o 
  -4   3   3     2072.40     2239.06     23.25 o 
  -3   3   3      891.98     1036.80     13.41 o 
  -2   3   3     3285.64     3036.92     34.00 o 
  -1   3   3     4180.69     3830.44     24.82 o 
   0   3   3      268.26      259.71      7.17 o 
   1   3   3     1219.26     1172.87     18.82 o 
   2   3   3     1024.67      968.37     20.53 o 
   3   3   3        9.15       54.00      3.45 o 
   4   3   3     1227.49     1339.71     18.09 o 
   5   3   3      148.45      171.80      9.61 o 
   6   3   3       69.90       62.95      5.99 o 
   7   3   3        0.00       -2.74      3.14 o 
   8   3   3        0.01        2.15      6.34 o 
   9   3   3       51.47       72.74     12.36 o 
  10   3   3        2.78        7.26      4.89 o 
  11   3   3      469.57      462.05     51.38 o 
 -12   4   3        1.88       -4.88      6.04 o 
 -11   4   3      346.67      365.53     25.96 o 
 -10   4   3        3.78        4.35      2.96 o 
  -9   4   3       29.63       28.03      5.12 o 
  -8   4   3        0.19       -1.95      2.69 o 
  -7   4   3      152.84      166.96      8.46 o 
  -6   4   3      232.53      226.86      8.60 o 
  -5   4   3      393.33      427.74     10.05 o 
  -4   4   3      414.77      507.92     10.81 o 
  -3   4   3     1944.28     2114.37     22.51 o 
  -2   4   3      638.22      618.67      9.82 o 
  -1   4   3     1377.94     1354.62     13.42 o 
   0   4   3       97.53       89.37      4.25 o 
   1   4   3     5750.21     5351.59     38.61 o 
   2   4   3     2609.58     2712.06     69.25 o 
   3   4   3        4.04        2.99      2.48 o 
   4   4   3       45.86       31.71      2.04 o 
   5   4   3      164.11      162.78      7.72 o 
   6   4   3      272.57      295.85     10.17 o 
   7   4   3      122.19      138.35     10.13 o 
   8   4   3       71.04       68.10      7.98 o 
   9   4   3       94.27      111.35     12.72 o 
  10   4   3      720.96      732.91     39.17 o 
  11   4   3       45.46       69.79     20.96 o 
 -12   5   3       34.08       21.64     10.16 o 
 -11   5   3      128.79      158.55     18.27 o 
 -10   5   3        2.27        4.40      3.85 o 
  -9   5   3      126.63      120.05      9.65 o 
  -8   5   3      254.20      245.79     11.67 o 
  -7   5   3      112.97      101.97      6.95 o 
  -6   5   3       86.02       94.99      5.44 o 
  -5   5   3      142.94      151.15      7.05 o 
  -4   5   3      589.19      629.02     13.78 o 
  -3   5   3      403.92      411.22      9.54 o 
  -2   5   3      601.10      540.22      9.36 o 
  -1   5   3      121.21      125.75      4.08 o 
   0   5   3      996.69     1021.01     14.02 o 
   1   5   3     1014.84     1022.33     17.23 o 
   2   5   3     5209.87     5742.86     69.02 o 
   3   5   3       48.04       47.84      7.08 o 
   4   5   3     1034.19     1081.61     19.81 o 
   5   5   3      356.17      343.04      6.92 o 
   6   5   3        3.82        1.93      1.29 o 
   7   5   3      508.99      541.57     17.84 o 
   8   5   3       36.32       39.18      5.44 o 
   9   5   3       31.96        9.30      8.82 o 
  10   5   3       70.88       94.13     23.82 o 
  11   5   3      275.04      323.56     45.09 o 
 -12   6   3       14.42       42.37     19.27 o 
 -11   6   3       57.42       68.21     12.15 o 
 -10   6   3        0.80        5.78      4.13 o 
  -9   6   3       30.43       41.46      5.61 o 
  -8   6   3     1164.56     1179.57     24.34 o 
  -7   6   3      706.36      735.34     17.41 o 
  -6   6   3       46.33       86.29      6.31 o 
  -5   6   3       83.07       90.56      5.15 o 
  -4   6   3      258.91      285.97      8.93 o 
  -3   6   3      532.76      529.97     11.01 o 
  -2   6   3      836.06      795.65     11.60 o 
  -1   6   3      655.19      637.30      9.31 o 
   0   6   3        1.34        1.00      1.08 o 
   1   6   3        1.31        1.52      0.98 o 
   2   6   3      321.21      355.33     13.93 o 
   3   6   3     5420.97     5568.32     70.78 o 
   4   6   3      101.83      104.35      9.42 o 
   5   6   3      452.32      428.24     18.56 o 
   6   6   3      363.73      363.76     26.02 o 
   7   6   3       21.19       18.34      2.62 o 
   8   6   3       48.47       38.57      5.68 o 
   9   6   3        1.01        5.05      7.76 o 
  10   6   3       41.20       49.83     18.66 o 
  11   6   3       22.18       13.25     10.45 o 
 -11   7   3        7.94        1.37     13.92 o 
 -10   7   3      152.91      144.64     13.67 o 
  -9   7   3      147.99      149.65     13.25 o 
  -8   7   3      199.43      192.74     15.51 o 
  -7   7   3        6.53        3.02      2.66 o 
  -6   7   3       11.48        6.93      2.26 o 
  -5   7   3      203.99      184.27      7.78 o 
  -4   7   3       14.33        7.04      1.85 o 
  -3   7   3        6.73        8.28      1.86 o 
  -2   7   3      954.62     1035.52     15.04 o 
  -1   7   3        1.61        4.37      1.46 o 
   0   7   3      297.98      331.74      9.43 o 
   1   7   3       53.25       50.48      2.94 o 
   2   7   3    10874.92    11368.02    200.54 o 
   3   7   3      243.49      223.84     12.52 o 
   4   7   3       12.08        9.18      4.37 o 
   5   7   3      257.43      274.70     16.61 o 
   6   7   3        2.25       -3.29      6.21 o 
   7   7   3       39.36       28.16     13.36 o 
   8   7   3        3.87        3.08      6.46 o 
   9   7   3      309.01      254.22     37.62 o 
  10   7   3       12.85       39.95     17.26 o 
  11   7   3       24.21       13.85      9.98 o 
 -11   8   3       11.34        9.05     13.07 o 
 -10   8   3        8.49       13.14      4.58 o 
  -9   8   3       30.69       24.89      5.78 o 
  -8   8   3       30.12       25.04      4.72 o 
  -7   8   3      989.71      996.64     26.29 o 
  -6   8   3     2204.27     2079.84     30.70 o 
  -5   8   3       71.81       71.00      5.19 o 
  -4   8   3       33.43       36.64      3.71 o 
  -3   8   3      608.30      635.30     13.85 o 
  -2   8   3       45.72       43.74      3.35 o 
  -1   8   3      272.51      239.74      8.26 o 
   0   8   3      157.43      181.05      7.30 o 
   1   8   3      710.78      759.51     11.98 o 
   2   8   3      425.94      456.29     12.02 o 
   3   8   3     1516.69     1539.03     33.10 o 
   4   8   3      772.96      848.94     24.29 o 
   5   8   3       44.58       40.94      6.94 o 
   6   8   3        8.10        2.69      2.72 o 
   7   8   3       18.20       16.12      5.96 o 
   8   8   3       68.80       58.16     18.71 o 
   9   8   3       27.51       23.32     14.61 o 
  10   8   3       52.76       55.22     20.15 o 
 -11   9   3      105.99      126.52     22.28 o 
 -10   9   3        3.00        3.04      4.38 o 
  -9   9   3        6.24        6.26      3.59 o 
  -8   9   3        4.11        1.34      3.15 o 
  -7   9   3        0.22        0.63      2.55 o 
  -6   9   3     2313.16     2208.61     45.14 o 
  -5   9   3      130.00      145.25      7.97 o 
  -4   9   3     1116.32     1167.24     19.82 o 
  -3   9   3      272.48      291.02      9.67 o 
  -2   9   3      289.16      267.63      7.46 o 
  -1   9   3      974.85     1025.19     16.90 o 
   0   9   3        0.39       29.62      3.23 o 
   1   9   3     1328.87     1330.09     18.50 o 
   2   9   3     1554.30     1679.32     22.30 o 
   3   9   3        1.75       27.23      3.18 o 
   4   9   3      128.45      138.72     11.30 o 
   5   9   3      335.87      309.23     18.12 o 
   6   9   3      357.59      332.03     19.94 o 
   7   9   3       72.56       61.39     11.68 o 
   8   9   3       46.09       43.90     16.42 o 
   9   9   3        1.08      -13.75     11.31 o 
  10   9   3      505.89      528.28     59.00 o 
 -10  10   3       12.38        2.61      5.73 o 
  -9  10   3        2.63       13.54      4.80 o 
  -8  10   3       32.88       34.71      6.30 o 
  -7  10   3        0.11       -4.01      2.67 o 
  -6  10   3     1896.28     1824.12     31.14 o 
  -5  10   3     3859.93     3731.63     63.54 o 
  -4  10   3     1248.73     1310.17     18.50 o 
  -3  10   3      284.67      288.44      9.42 o 
  -2  10   3      636.36      649.61     11.85 o 
  -1  10   3       13.05        8.37      2.30 o 
   0  10   3      680.77      711.30     16.02 o 
   1  10   3      113.14      126.26      6.40 o 
   2  10   3       30.09       36.17      3.30 o 
   3  10   3        0.55        1.23      1.53 o 
   4  10   3     1082.74     1046.62     37.36 o 
   5  10   3        0.39       -0.96      2.40 o 
   6  10   3       91.17       82.14     11.90 o 
   7  10   3       40.32       47.90     17.10 o 
   8  10   3       17.55       22.89     11.87 o 
   9  10   3      171.04      218.12     37.73 o 
 -10  11   3      141.34      175.15     19.70 o 
  -9  11   3       65.86       88.15     19.03 o 
  -8  11   3       10.19        8.01      4.02 o 
  -7  11   3      256.44      258.73     13.80 o 
  -6  11   3        1.34        0.16      2.61 o 
  -5  11   3     1013.04      973.96     21.71 o 
  -4  11   3        0.46       -1.72      1.52 o 
  -3  11   3      510.07      533.81     13.02 o 
  -2  11   3       46.84       38.73      2.89 o 
  -1  11   3       37.67       39.23      3.78 o 
   0  11   3       14.68       15.08      2.61 o 
   1  11   3       24.05       23.02      3.10 o 
   2  11   3     1151.77     1058.87     27.98 o 
   3  11   3        0.01       -1.34      1.39 o 
   4  11   3       31.60       33.56      5.50 o 
   5  11   3       65.73       89.20     13.84 o 
   6  11   3      164.81      107.56     29.31 o 
   7  11   3      145.24      130.32     27.64 o 
   8  11   3        1.76       -5.01      8.35 o 
   9  11   3       37.55       47.94     18.86 o 
 -10  12   3       69.64       66.54     15.93 o 
  -9  12   3       48.19       56.02     11.16 o 
  -8  12   3        8.95       11.65      4.58 o 
  -7  12   3        2.11       -2.54      3.48 o 
  -6  12   3      326.62      365.48     13.32 o 
  -5  12   3      194.22      178.17      9.23 o 
  -4  12   3      918.54      878.96     16.97 o 
  -3  12   3      392.41      417.79     11.70 o 
  -2  12   3        6.93        4.11      0.87 o 
  -1  12   3       90.13       97.42      6.54 o 
   0  12   3      112.40      131.57      7.79 o 
   1  12   3      572.49      595.76     15.37 o 
   2  12   3      324.66      303.76     13.70 o 
   3  12   3       18.34       13.43      2.65 o 
   4  12   3      103.37      110.11      9.18 o 
   5  12   3       90.42       76.09      8.92 o 
   6  12   3      100.49      183.65     32.81 o 
   7  12   3       56.54       83.50     22.73 o 
   8  12   3       36.73       60.35     21.00 o 
   9  12   3        9.76       14.29     11.88 o 
 -10  13   3        0.70       19.90     11.56 o 
  -9  13   3       27.84       19.44      7.29 o 
  -8  13   3       47.83       57.09     10.52 o 
  -7  13   3       53.27       50.63      7.80 o 
  -6  13   3      200.92      202.21     16.33 o 
  -5  13   3       97.15       90.99      6.60 o 
  -4  13   3       76.81       67.82      4.94 o 
  -3  13   3        5.56        2.72      1.79 o 
  -2  13   3      174.76      178.54      8.03 o 
  -1  13   3      901.87      883.57     20.92 o 
   0  13   3      179.98      178.44      9.94 o 
   1  13   3      373.20      364.30     16.38 o 
   2  13   3      929.33      879.00     26.13 o 
   3  13   3        1.97        2.58      1.84 o 
   4  13   3     1097.42      882.14     26.94 o 
   5  13   3       37.50       25.29     14.20 o 
   6  13   3       32.61       24.79     13.70 o 
   7  13   3      250.36      337.98     45.80 o 
   8  13   3       25.88       29.40     18.12 o 
  -9  14   3       37.58       30.07      8.36 o 
  -8  14   3        1.40        0.54      5.04 o 
  -7  14   3       11.96       14.14      4.81 o 
  -6  14   3      342.30      370.46     19.87 o 
  -5  14   3       11.79       11.68      7.18 o 
  -4  14   3        3.87        5.74      2.12 o 
  -3  14   3      712.36      725.54     15.85 o 
  -2  14   3      746.50      729.12     22.87 o 
  -1  14   3      114.67      111.74      7.73 o 
   0  14   3      545.99      532.25     17.73 o 
   1  14   3      110.73      111.11      7.28 o 
   2  14   3       54.68       57.47      4.68 o 
   3  14   3      203.00      159.63     10.61 o 
   4  14   3      394.59      422.96     33.07 o 
   5  14   3      304.53      316.71     42.61 o 
   6  14   3      559.95      553.03     57.89 o 
   7  14   3       17.91       51.23     18.73 o 
   8  14   3        0.38       10.61     10.06 o 
  -8  15   3       76.03       92.94     20.11 o 
  -7  15   3        1.82        4.17      8.35 o 
  -6  15   3        6.96       10.59      3.94 o 
  -5  15   3        0.43        4.06      3.72 o 
  -4  15   3      143.57      150.80     10.60 o 
  -3  15   3      291.64      295.83     10.35 o 
  -2  15   3       16.59       17.64      3.55 o 
  -1  15   3       47.00       61.74      7.50 o 
   0  15   3       26.81       26.65      4.44 o 
   1  15   3       77.84       59.77      5.60 o 
   2  15   3       19.78       10.65      2.36 o 
   3  15   3      210.56      224.33     17.14 o 
   4  15   3      380.26      391.16     31.97 o 
   5  15   3      418.23      492.15     53.59 o 
   6  15   3       71.14       94.58     24.80 o 
   7  15   3      246.27      230.01     40.38 o 
  -8  16   3        9.26      -13.63     10.86 o 
  -7  16   3       11.12        3.77      6.07 o 
  -6  16   3       15.80       14.16      4.71 o 
  -5  16   3       16.53        6.73      8.31 o 
  -4  16   3       43.52       37.50      5.34 o 
  -3  16   3      181.68      196.77     13.52 o 
  -2  16   3       45.85       39.19      6.81 o 
  -1  16   3      311.86      336.90     17.21 o 
   0  16   3      153.60      161.22     10.45 o 
   1  16   3        8.94        1.67      2.85 o 
   2  16   3        0.00       -3.75      3.40 o 
   3  16   3       65.13       65.29     10.21 o 
   4  16   3        1.58       -6.35      6.44 o 
   5  16   3       65.16       75.33     14.65 o 
   6  16   3       36.39       25.15     14.62 o 
  -7  17   3       42.79       25.14     10.47 o 
  -6  17   3      470.25      484.00     39.58 o 
  -5  17   3        0.00        2.04     11.53 o 
  -4  17   3      245.25      235.53     18.59 o 
  -3  17   3        0.00       -1.28      2.84 o 
  -2  17   3       66.44       75.26      9.21 o 
  -1  17   3      128.17      124.61     10.55 o 
   0  17   3      184.68      188.95     11.67 o 
   1  17   3        5.97        7.66      4.45 o 
   2  17   3      819.96      817.80     30.31 o 
   3  17   3        5.30        5.24      4.29 o 
   4  17   3        3.04        3.76      9.75 o 
   5  17   3      174.58      180.74     19.28 o 
   6  17   3       26.48       16.60      8.40 o 
  -6  18   3       40.08       37.59     11.96 o 
  -5  18   3        0.18        1.11      5.17 o 
  -4  18   3       14.30        7.42     18.46 o 
  -3  18   3      296.88      331.80     22.56 o 
  -2  18   3      381.47      398.98     30.68 o 
  -1  18   3       87.04       89.72      9.89 o 
   0  18   3       10.38       20.31      6.26 o 
   1  18   3       13.88       15.31      6.17 o 
   2  18   3       42.32       37.33      8.70 o 
   3  18   3       42.63       20.99     35.70 o 
   4  18   3       15.56        7.73     17.36 o 
   5  18   3        7.13        5.40     11.96 o 
  -5  19   3       96.83       90.32     17.46 o 
  -4  19   3      136.79      133.52     20.02 o 
  -3  19   3      224.83      212.32     31.98 o 
  -2  19   3      279.04      268.74     17.84 o 
  -1  19   3        7.63        0.46      4.52 o 
   0  19   3       92.29       96.31     12.85 o 
   1  19   3        7.58        1.38      4.74 o 
   2  19   3      199.72      213.89     20.38 o 
   3  19   3        4.49        4.56      5.85 o 
   4  19   3       56.46       57.74     14.59 o 
  -4  20   3       78.71      124.38     20.17 o 
  -3  20   3        7.87       10.30      6.91 o 
  -2  20   3       45.02       48.14     21.73 o 
  -1  20   3      192.95      226.09     25.50 o 
   0  20   3       89.82       85.37     16.37 o 
   1  20   3        0.13       -9.71     11.44 o 
   2  20   3        4.42       11.47      5.03 o 
   3  20   3        3.99       -1.81      5.31 o 
  -1  21   3      153.44      127.89     30.68 o 
   0  21   3        8.47       18.88     13.47 o 
   1  21   3      151.51      146.53     21.24 o 
 -12   0   4      123.39      149.48     21.47 o 
 -10   0   4        0.70        3.03      3.95 o 
  -8   0   4       65.58       58.39      8.77 o 
  -6   0   4      980.03     1019.78     30.78 o 
  -4   0   4      955.68      993.98     21.80 o 
  -2   0   4     8604.61     8344.37     62.13 o 
   0   0   4       11.78       25.73      3.42 o 
   2   0   4       86.33      125.61      8.26 o 
   4   0   4      357.35      423.03     19.01 o 
   6   0   4      238.88      243.80     22.60 o 
   8   0   4      807.84      848.04     57.73 o 
  10   0   4      708.04      697.58     55.72 o 
 -12   1   4      110.03      114.76     15.80 o 
 -11   1   4       32.79       24.78      5.45 o 
 -10   1   4        4.12        3.39      4.29 o 
  -9   1   4       57.14       72.43      7.38 o 
  -8   1   4       14.42       15.98      3.64 o 
  -7   1   4      356.70      381.96     12.54 o 
  -6   1   4        5.05        4.10      1.74 o 
  -5   1   4      921.21     1014.43     18.55 o 
  -4   1   4     3339.56     3685.53     26.36 o 
  -3   1   4      378.60      381.94      8.54 o 
  -2   1   4     1934.68     1755.60     16.68 o 
  -1   1   4     1312.70     1346.58     18.70 o 
   0   1   4     2901.74     2674.74     23.21 o 
   1   1   4      127.59      122.20      5.54 o 
   2   1   4      673.74      611.04     12.52 o 
   3   1   4      869.47     1000.46     18.72 o 
   4   1   4      331.46      360.76     13.66 o 
   5   1   4      621.54      702.90     24.52 o 
   6   1   4      663.37      705.42     22.63 o 
   7   1   4      106.66      101.15      9.58 o 
   8   1   4      119.15      129.74     10.13 o 
   9   1   4      197.95      206.96     20.74 o 
  10   1   4        3.94        5.87      5.70 o 
  11   1   4        0.00      -14.32     10.52 o 
 -12   2   4        1.51       -2.63      4.20 o 
 -11   2   4      171.98      182.48     14.10 o 
 -10   2   4      181.00      180.69     13.22 o 
  -9   2   4      493.36      492.56     18.88 o 
  -8   2   4       81.31       81.74      7.22 o 
  -7   2   4       24.42       18.87      3.43 o 
  -6   2   4     1329.64     1343.62     21.64 o 
  -5   2   4      294.37      342.35      8.83 o 
  -4   2   4      129.84      148.51      5.83 o 
  -3   2   4      585.54      521.34      9.90 o 
  -2   2   4     1278.04     1318.49     16.97 o 
  -1   2   4      280.64      268.63      7.80 o 
   0   2   4      439.40      429.69      9.31 o 
   1   2   4      561.75      544.78     11.33 o 
   2   2   4     3836.64     3776.59     27.68 o 
   3   2   4     2340.79     2474.61     28.01 o 
   4   2   4     2266.48     2446.48     33.50 o 
   5   2   4       20.53       15.60      3.21 o 
   6   2   4      449.17      490.72     19.20 o 
   7   2   4      275.53      273.56     15.55 o 
   8   2   4        5.24        6.43      3.29 o 
   9   2   4       10.60        6.61      4.50 o 
  10   2   4       72.72       80.64     13.62 o 
  11   2   4       35.18       26.91     12.37 o 
 -12   3   4       21.74       19.54      6.86 o 
 -11   3   4      401.92      460.15     25.73 o 
 -10   3   4      188.60      174.71     14.35 o 
  -9   3   4       38.91       27.97      5.33 o 
  -8   3   4       11.23        7.19      2.73 o 
  -7   3   4      178.40      192.61      9.38 o 
  -6   3   4      438.15      461.64     10.29 o 
  -5   3   4       52.44       51.57      3.54 o 
  -4   3   4     7254.26     7583.13     45.27 o 
  -3   3   4     3288.09     3352.14     21.70 o 
  -2   3   4      162.22      145.97      5.75 o 
  -1   3   4        1.98        2.17      1.18 o 
   0   3   4      365.28      339.20      9.48 o 
   1   3   4      274.09      320.15     10.65 o 
   2   3   4        7.68       19.08      1.99 o 
   3   3   4       16.96       20.94      5.90 o 
   4   3   4     3565.82     3926.62     37.85 o 
   5   3   4     1121.52     1253.53     22.91 o 
   6   3   4      148.18      168.32      9.41 o 
   7   3   4       18.55       10.70      2.96 o 
   8   3   4       98.09       82.37     22.39 o 
   9   3   4      371.51      352.32     26.06 o 
  10   3   4       66.10       51.10     10.93 o 
  11   3   4       10.82       -8.98      9.84 o 
 -12   4   4      104.10      102.47     14.94 o 
 -11   4   4      166.17      168.15     15.65 o 
 -10   4   4      235.66      224.26     17.17 o 
  -9   4   4        3.30        1.55      3.11 o 
  -8   4   4       80.16       82.78      9.81 o 
  -7   4   4        2.61        1.65      1.37 o 
  -6   4   4       64.72       69.45      4.68 o 
  -5   4   4       88.64       94.26      5.70 o 
  -4   4   4     1356.31     1557.23     21.09 o 
  -3   4   4       14.84       11.07      1.29 o 
  -2   4   4      124.25      157.34      5.67 o 
  -1   4   4        0.21        2.56      1.15 o 
   0   4   4      149.71      137.87      6.08 o 
   1   4   4      932.04     1003.74     23.78 o 
   2   4   4      673.92      627.59     34.96 o 
   3   4   4       59.53       81.53      6.38 o 
   4   4   4       32.29       44.61      5.30 o 
   5   4   4       10.98       16.05      2.27 o 
   6   4   4        2.84        0.20      1.50 o 
   7   4   4        0.34       -0.68      2.15 o 
   8   4   4       59.83       40.23     20.04 o 
   9   4   4       16.02       18.89     10.31 o 
  10   4   4       63.90       96.14     24.26 o 
  11   4   4      198.77      141.39     29.32 o 
 -12   5   4        0.01        8.30      6.67 o 
 -11   5   4        0.19       -2.48      3.78 o 
 -10   5   4      383.62      391.41     22.57 o 
  -9   5   4       17.36       10.04      4.12 o 
  -8   5   4       82.86       78.85      6.83 o 
  -7   5   4       17.55       13.81      3.44 o 
  -6   5   4        3.98        3.23      1.95 o 
  -5   5   4        7.61        3.04      1.76 o 
  -4   5   4     2861.61     2874.18     33.81 o 
  -3   5   4       93.30       82.87      4.36 o 
  -2   5   4    14814.56    15513.43     53.36 o 
  -1   5   4       89.33       73.13      3.54 o 
   0   5   4     1097.53     1153.07     17.30 o 
   1   5   4       43.41       52.11      3.49 o 
   2   5   4      703.44      721.03     28.57 o 
   3   5   4     2661.42     2839.57     57.84 o 
   4   5   4      375.31      413.61     14.16 o 
   5   5   4      152.44      170.41      9.63 o 
   6   5   4      586.84      579.78     19.33 o 
   7   5   4       22.56       31.40      6.29 o 
   8   5   4       14.35        7.05      2.65 o 
   9   5   4        0.12        0.66      5.47 o 
  10   5   4        0.88        0.17      5.48 o 
  11   5   4      365.71      373.84     48.46 o 
 -12   6   4      632.86      616.21     70.81 o 
 -11   6   4       78.96       83.03     11.36 o 
 -10   6   4      133.58      154.93     19.50 o 
  -9   6   4       31.40       25.31      6.24 o 
  -8   6   4     1102.15     1013.09     28.45 o 
  -7   6   4      429.82      385.73     15.17 o 
  -6   6   4       42.29       27.44      3.48 o 
  -5   6   4       82.47       65.37      4.32 o 
  -4   6   4      507.32      561.93     12.83 o 
  -3   6   4      610.58      599.01     11.68 o 
  -2   6   4      750.19      766.18     12.05 o 
  -1   6   4     1431.75     1541.25     15.74 o 
   0   6   4     1878.36     2088.69     22.86 o 
   1   6   4     1189.27     1340.96     21.56 o 
   2   6   4     2077.61     2202.74     37.41 o 
   3   6   4      102.03       99.04     11.65 o 
   4   6   4      334.42      322.23     17.48 o 
   5   6   4       11.20       12.73      2.73 o 
   6   6   4      130.54      152.76     10.50 o 
   7   6   4      430.46      409.30     28.55 o 
   8   6   4       94.46       87.65     15.63 o 
   9   6   4       62.21       28.94     13.71 o 
  10   6   4       22.88       53.67     19.19 o 
 -11   7   4      175.99      178.87     24.58 o 
 -10   7   4       28.27       26.37      6.11 o 
  -9   7   4      152.80      120.33     12.20 o 
  -8   7   4      346.47      329.14     16.39 o 
  -7   7   4       87.79       80.25      7.80 o 
  -6   7   4        6.77       11.54      2.38 o 
  -5   7   4        2.52        2.80      1.95 o 
  -4   7   4     1382.76     1425.65     20.76 o 
  -3   7   4     1211.49     1335.60     17.70 o 
  -2   7   4        6.89       17.00      1.99 o 
  -1   7   4       79.70       69.33      3.13 o 
   0   7   4        0.00        0.39      0.63 o 
   1   7   4      658.48      653.43     11.03 o 
   2   7   4     1101.34     1195.45     22.61 o 
   3   7   4      375.28      410.95     18.50 o 
   4   7   4     1296.89     1337.04     31.24 o 
   5   7   4       41.67       55.42      8.07 o 
   6   7   4      586.81      631.72     35.11 o 
   7   7   4      200.34      221.79     33.53 o 
   8   7   4       56.08       77.68     20.67 o 
   9   7   4       30.83       39.74     15.66 o 
  10   7   4        0.55       19.33     12.84 o 
 -11   8   4       38.79       32.97      9.12 o 
 -10   8   4       17.30       17.35      5.27 o 
  -9   8   4      144.76      158.28     14.20 o 
  -8   8   4       62.12       74.50      7.95 o 
  -7   8   4       92.42      102.19      8.91 o 
  -6   8   4      108.70      121.33      8.11 o 
  -5   8   4      239.34      266.89     10.82 o 
  -4   8   4        0.86        1.52      1.90 o 
  -3   8   4     1173.36     1145.75     21.66 o 
  -2   8   4      480.33      513.33     11.27 o 
  -1   8   4     1840.33     1870.90     24.05 o 
   0   8   4      582.25      577.00     14.33 o 
   1   8   4      491.63      437.44      8.18 o 
   2   8   4       58.90       49.98      3.94 o 
   3   8   4      129.56      123.43     15.11 o 
   4   8   4      156.52      166.28     12.80 o 
   5   8   4      223.99      209.81     15.44 o 
   6   8   4      235.97      281.11     19.99 o 
   7   8   4      286.55      231.22     34.58 o 
   8   8   4        0.35        2.68      8.70 o 
   9   8   4       43.16       47.89     18.25 o 
  10   8   4      233.93      235.36     39.18 o 
 -11   9   4      170.34      164.64     20.43 o 
 -10   9   4       26.14       15.26      7.57 o 
  -9   9   4       73.14       43.04      7.43 o 
  -8   9   4        9.71        7.53      5.57 o 
  -7   9   4       26.61       28.43      5.10 o 
  -6   9   4      474.15      450.57     17.46 o 
  -5   9   4     1728.79     1776.87     35.24 o 
  -4   9   4      588.74      596.44     11.60 o 
  -3   9   4      140.38      146.87      5.32 o 
  -2   9   4       52.67       53.05      3.71 o 
  -1   9   4      570.32      593.00     14.07 o 
   0   9   4        3.38        1.92      1.50 o 
   1   9   4      137.20      150.82      7.86 o 
   2   9   4       41.45       44.10      3.60 o 
   3   9   4       29.50       23.13      4.67 o 
   4   9   4      251.12      223.07     26.88 o 
   5   9   4       45.83       58.14      8.17 o 
   6   9   4        6.25       -0.27      2.81 o 
   7   9   4       97.24       66.62     20.20 o 
   8   9   4      173.65      174.34     33.27 o 
   9   9   4      163.29      143.31     30.02 o 
  10   9   4       60.39       43.34     17.77 o 
 -11  10   4        3.26        5.82     10.97 o 
 -10  10   4       71.30      105.37     23.22 o 
  -9  10   4       43.06       33.08      6.84 o 
  -8  10   4      165.68      162.76     13.90 o 
  -7  10   4      140.62      133.06     10.20 o 
  -6  10   4       37.84       38.26      4.60 o 
  -5  10   4      357.09      347.79     12.73 o 
  -4  10   4     1440.59     1361.72     18.73 o 
  -3  10   4       45.19       59.29      3.60 o 
  -2  10   4      741.14      816.25     13.62 o 
  -1  10   4       13.25       18.75      2.81 o 
   0  10   4       50.96       53.87      4.34 o 
   1  10   4       15.14       14.62      3.01 o 
   2  10   4        0.95       -1.51      1.44 o 
   3  10   4      469.53      482.89     22.39 o 
   4  10   4      260.28      287.36     16.82 o 
   5  10   4       75.99       39.05      6.90 o 
   6  10   4      110.40      140.27     13.63 o 
   7  10   4       95.79       97.69     24.03 o 
   8  10   4        5.62       22.29     13.17 o 
   9  10   4        0.73        0.84     10.42 o 
 -10  11   4       99.10      110.80     16.05 o 
  -9  11   4        1.53       -1.35      5.47 o 
  -8  11   4      283.99      288.79     18.68 o 
  -7  11   4       17.76       15.34      3.93 o 
  -6  11   4      247.14      221.30     10.58 o 
  -5  11   4     1334.13     1332.80     25.30 o 
  -4  11   4      275.60      282.77      9.38 o 
  -3  11   4       79.29       76.01      4.20 o 
  -2  11   4       34.77       41.59      3.74 o 
  -1  11   4       39.46       37.27      4.20 o 
   0  11   4       79.07       69.08      5.16 o 
   1  11   4       75.42       82.03      5.52 o 
   2  11   4        6.88       10.56      3.05 o 
   3  11   4      498.55      447.14     12.00 o 
   4  11   4       34.67       35.69      7.31 o 
   5  11   4      276.27      229.84     24.62 o 
   6  11   4       77.03       66.57     20.17 o 
   7  11   4       13.18       -5.49      8.91 o 
   8  11   4       59.79       63.03     19.99 o 
   9  11   4      180.55      192.56     37.07 o 
 -10  12   4       13.70       -1.63     14.10 o 
  -9  12   4        6.34       16.60      6.53 o 
  -8  12   4        0.18        4.79      4.28 o 
  -7  12   4      270.14      278.73     17.94 o 
  -6  12   4      222.85      235.99     13.66 o 
  -5  12   4      177.67      175.67      9.29 o 
  -4  12   4      116.91      120.56      6.37 o 
  -3  12   4        3.77        2.92      1.33 o 
  -2  12   4     1093.67     1192.70     21.82 o 
  -1  12   4        0.00        2.20      1.86 o 
   0  12   4      149.87      153.22      8.36 o 
   1  12   4       17.67       16.94      2.85 o 
   2  12   4      411.26      389.64     19.51 o 
   3  12   4     1243.43     1160.78     37.73 o 
   4  12   4        0.33       10.09      3.47 o 
   5  12   4       29.96       37.95      7.17 o 
   6  12   4        2.02        2.11      9.56 o 
   7  12   4       58.85       59.19     21.12 o 
   8  12   4      101.43      139.21     30.41 o 
 -10  13   4        0.01       24.17     13.55 o 
  -9  13   4      163.23      146.90     17.78 o 
  -8  13   4        0.12       -2.91      4.30 o 
  -7  13   4        8.53        9.25      4.73 o 
  -6  13   4       75.54       58.31      9.57 o 
  -5  13   4        7.37        6.04      4.55 o 
  -4  13   4       36.15       28.57      3.62 o 
  -3  13   4       82.18       82.76      5.79 o 
  -2  13   4     1013.27     1079.60     26.66 o 
  -1  13   4       20.97       14.93      3.94 o 
   0  13   4        7.90       14.18      3.09 o 
   1  13   4      389.36      399.39     15.55 o 
   2  13   4      603.53      524.89     27.91 o 
   3  13   4       13.91       17.11      2.25 o 
   4  13   4      224.02      176.18     18.86 o 
   5  13   4       58.88       30.39     13.60 o 
   6  13   4        6.77       16.33     11.29 o 
   7  13   4       25.88       37.98     16.34 o 
   8  13   4       32.15       16.97     13.69 o 
  -9  14   4        2.91       15.04     10.30 o 
  -8  14   4       11.57        4.94      5.25 o 
  -7  14   4       23.63       20.19      5.65 o 
  -6  14   4      492.45      521.65     24.35 o 
  -5  14   4      160.94      180.27     13.98 o 
  -4  14   4      452.64      431.32     15.41 o 
  -3  14   4      461.66      417.54     19.66 o 
  -2  14   4      698.85      711.21     18.21 o 
  -1  14   4       47.61       41.67      4.40 o 
   0  14   4      207.18      202.68     11.19 o 
   1  14   4       92.85      110.98      7.25 o 
   2  14   4        2.99        2.25      2.44 o 
   3  14   4       78.03       67.83      9.87 o 
   4  14   4        0.86        8.58      6.40 o 
   5  14   4       73.72       92.22     23.59 o 
   6  14   4      254.63      231.44     38.81 o 
   7  14   4      299.98      306.31     45.77 o 
  -8  15   4       17.07       29.67      8.76 o 
  -7  15   4       45.61       34.40      7.13 o 
  -6  15   4      158.71      203.27     15.45 o 
  -5  15   4      126.75      144.80     12.77 o 
  -4  15   4      251.97      240.41     16.31 o 
  -3  15   4      110.95      122.04      8.80 o 
  -2  15   4     1023.85     1021.99     26.15 o 
  -1  15   4      312.67      359.06     17.91 o 
   0  15   4      344.23      330.45     18.30 o 
   1  15   4       83.99       79.68      6.79 o 
   2  15   4      380.06      355.86     27.44 o 
   3  15   4       92.42      104.79     15.78 o 
   4  15   4       59.74       58.29     12.93 o 
   5  15   4      188.29      210.60     24.64 o 
   6  15   4      268.00      333.99     46.96 o 
   7  15   4       17.56       -6.90     15.54 o 
  -8  16   4      119.00      112.01     27.72 o 
  -7  16   4       32.82       29.22     12.11 o 
  -6  16   4        0.59        1.97      3.50 o 
  -5  16   4      268.91      252.52     14.63 o 
  -4  16   4       10.67       15.40      4.37 o 
  -3  16   4       12.29        7.85      3.17 o 
  -2  16   4      163.60      169.04     12.85 o 
  -1  16   4        2.19        4.16      3.47 o 
   0  16   4       14.57       15.57      3.48 o 
   1  16   4        8.64        3.39      2.69 o 
   2  16   4       99.50      119.08     13.68 o 
   3  16   4       79.59       66.23     16.30 o 
   4  16   4        0.93        2.29      6.60 o 
   5  16   4      109.89       94.97     17.16 o 
   6  16   4       55.10       38.87     18.38 o 
  -7  17   4        0.51       26.57     10.30 o 
  -6  17   4      104.70       89.90     12.58 o 
  -5  17   4       66.53       58.79     13.69 o 
  -4  17   4      476.15      483.61     26.58 o 
  -3  17   4      348.89      361.85     19.56 o 
  -2  17   4      323.51      315.57     25.90 o 
  -1  17   4       10.72        3.51      3.53 o 
   0  17   4        8.89        7.94      3.36 o 
   1  17   4       96.20       95.39     10.70 o 
   2  17   4       27.71       24.19      6.55 o 
   3  17   4      752.21      809.63     37.62 o 
   4  17   4      457.91      444.44     29.35 o 
   5  17   4        0.46       -3.38      6.40 o 
   6  17   4       33.99       32.64     14.71 o 
  -6  18   4       12.23       21.25      8.05 o 
  -5  18   4      108.13      117.95     19.46 o 
  -4  18   4        3.64        7.11      6.16 o 
  -3  18   4        2.32       -4.22      8.51 o 
  -2  18   4        5.57        4.88      4.23 o 
  -1  18   4      134.66      166.16     18.74 o 
   0  18   4       10.78        3.76      9.09 o 
   1  18   4      138.64      152.15     16.90 o 
   2  18   4        5.38       12.40      6.53 o 
   3  18   4        1.93      -12.62      8.41 o 
   4  18   4        6.23        6.28      6.40 o 
   5  18   4      100.81      106.51     20.16 o 
  -5  19   4      309.27      304.07     31.73 o 
  -4  19   4       89.20      130.15     25.96 o 
  -3  19   4       13.18       13.21      7.26 o 
  -2  19   4        6.10        2.67      3.57 o 
  -1  19   4       61.13       41.51     16.07 o 
   0  19   4      275.28      295.10     23.06 o 
   1  19   4       37.00       59.24     10.71 o 
   2  19   4       16.02       18.07     12.54 o 
   3  19   4       13.52       22.48      9.44 o 
   4  19   4       46.88       64.67     15.67 o 
  -4  20   4       70.70       81.01     20.96 o 
  -3  20   4        8.32      -15.74     13.49 o 
  -2  20   4       39.88       13.27      9.60 o 
  -1  20   4       68.77       67.63     14.39 o 
   0  20   4       29.67       28.25     10.62 o 
   1  20   4        3.54        5.97     11.12 o 
   2  20   4       41.54       64.19     14.96 o 
 -11   0   5        0.12       -2.88      5.35 o 
  -9   0   5      206.81      214.35     17.97 o 
  -7   0   5     1066.49     1040.56     35.92 o 
  -5   0   5      818.07     1009.87     28.36 o 
  -3   0   5       13.16        9.70      2.52 o 
  -1   0   5     5961.79     5967.19    107.51 o 
   1   0   5     1708.20     1611.21     31.96 o 
   3   0   5      637.89      711.05     52.21 o 
   5   0   5      740.50      692.04     33.29 o 
   7   0   5        0.56        2.15      2.92 o 
   9   0   5        3.30        9.28      6.01 o 
 -12   1   5        8.51       11.01      5.79 o 
 -11   1   5      712.30      717.37     35.48 o 
 -10   1   5       30.94       27.97      5.09 o 
  -9   1   5      114.42      109.64      9.40 o 
  -8   1   5        2.01       -1.06      2.80 o 
  -7   1   5      131.14      158.84      9.44 o 
  -6   1   5       49.58       52.92      4.07 o 
  -5   1   5       49.76       54.57      4.38 o 
  -4   1   5      458.67      479.16     10.89 o 
  -3   1   5      266.70      293.39      7.70 o 
  -2   1   5      579.26      571.98     12.75 o 
  -1   1   5       11.25        8.72      2.11 o 
   0   1   5     1106.61     1099.42     16.30 o 
   1   1   5      773.98      816.81     16.06 o 
   2   1   5      451.64      415.24     11.40 o 
   3   1   5       20.96       20.39      3.50 o 
   4   1   5       21.30        9.57      2.48 o 
   5   1   5      492.70      580.18     22.94 o 
   6   1   5      382.07      373.93     19.86 o 
   7   1   5      558.39      480.04     39.46 o 
   8   1   5      348.58      353.48     19.91 o 
   9   1   5       56.04       64.65     11.73 o 
  10   1   5       18.77       16.69      6.68 o 
  11   1   5        1.13       -7.21      7.78 o 
 -12   2   5        0.12       -1.11      4.75 o 
 -11   2   5        1.25        5.82      3.81 o 
 -10   2   5      811.03      803.91     25.62 o 
  -9   2   5      474.76      492.10     18.90 o 
  -8   2   5      477.80      448.85     16.91 o 
  -7   2   5       86.55       81.48      5.56 o 
  -6   2   5        1.02        2.54      1.58 o 
  -5   2   5     1070.15     1206.25     19.82 o 
  -4   2   5        0.23        2.16      1.28 o 
  -3   2   5     1996.07     2034.03     20.08 o 
  -2   2   5      141.26      138.39      5.34 o 
  -1   2   5     1753.98     1735.79     21.82 o 
   0   2   5       22.93       25.75      2.62 o 
   1   2   5     2671.97     2665.88     26.81 o 
   2   2   5      274.57      303.87      9.46 o 
   3   2   5      186.17      209.33      9.66 o 
   4   2   5     1339.90     1437.62     27.04 o 
   5   2   5      452.98      510.95     17.45 o 
   6   2   5     1757.20     1768.22     33.00 o 
   7   2   5        1.79        2.65      2.41 o 
   8   2   5       35.20       34.66      8.42 o 
   9   2   5       33.29       36.96      8.66 o 
  10   2   5      126.46      106.93     23.02 o 
  11   2   5       10.55        7.55      7.47 o 
 -12   3   5        0.93       -2.73      4.83 o 
 -11   3   5      140.94      141.11     14.55 o 
 -10   3   5      201.56      232.36     13.77 o 
  -9   3   5        0.37        1.89      2.91 o 
  -8   3   5       51.81       32.92      3.94 o 
  -7   3   5      210.92      212.75      8.31 o 
  -6   3   5       34.26       40.16      3.41 o 
  -5   3   5       93.31      102.27      6.99 o 
  -4   3   5      136.40      173.94      7.75 o 
  -3   3   5      838.99      923.78     14.98 o 
  -2   3   5      595.55      660.07     13.19 o 
  -1   3   5       19.81       22.36      2.70 o 
   0   3   5      747.09      798.27     16.08 o 
   1   3   5      247.70      253.13      9.70 o 
   2   3   5      177.09      158.78      6.44 o 
   3   3   5      124.39      153.35      8.65 o 
   4   3   5      230.79      249.69     10.31 o 
   5   3   5     2684.81     2753.49     32.61 o 
   6   3   5       22.88       21.60     10.29 o 
   7   3   5       17.82       12.35      4.49 o 
   8   3   5        0.94       -4.51      7.61 o 
   9   3   5       86.14       90.15     13.51 o 
  10   3   5       42.81       48.45     16.57 o 
 -12   4   5        4.87        3.06      5.50 o 
 -11   4   5       25.95       16.46      5.98 o 
 -10   4   5        0.41        3.13      3.52 o 
  -9   4   5       94.45       86.91      7.89 o 
  -8   4   5      214.78      201.86     15.76 o 
  -7   4   5      161.09      145.83      9.49 o 
  -6   4   5       36.60       26.64      3.73 o 
  -5   4   5      112.45      106.27      6.62 o 
  -4   4   5       11.40       14.75      2.09 o 
  -3   4   5     6081.92     6521.04     39.45 o 
  -2   4   5      203.85      205.65      7.88 o 
  -1   4   5      610.80      592.89     12.70 o 
   0   4   5     1250.99     1252.67     17.98 o 
   1   4   5      119.87      132.00      5.96 o 
   2   4   5     3682.18     3762.64     63.39 o 
   3   4   5       77.19       91.44     12.58 o 
   4   4   5      752.55      817.11     26.51 o 
   5   4   5      185.58      205.90      7.72 o 
   6   4   5       87.64       89.52      6.17 o 
   7   4   5       25.61       10.66      4.05 o 
   8   4   5        6.29       13.47     10.32 o 
   9   4   5        0.01        1.17      5.17 o 
  10   4   5        9.69        6.39      7.94 o 
 -12   5   5        2.73        3.00      4.56 o 
 -11   5   5        0.39        2.35      4.35 o 
 -10   5   5        1.15       -5.38      3.59 o 
  -9   5   5       91.74       99.52     13.87 o 
  -8   5   5      188.85      191.56     13.00 o 
  -7   5   5       60.09       54.01      6.03 o 
  -6   5   5        0.08       -0.56      2.17 o 
  -5   5   5        9.36        7.87      1.95 o 
  -4   5   5        0.23        2.10      1.19 o 
  -3   5   5     3400.37     3611.29     28.46 o 
  -2   5   5       65.62       70.28      4.40 o 
  -1   5   5       91.49      106.05      5.07 o 
   0   5   5        2.47        1.55      1.23 o 
   1   5   5      446.44      422.49      9.97 o 
   2   5   5       39.36       32.65      2.98 o 
   3   5   5      302.86      364.77     15.12 o 
   4   5   5      148.93      147.69      8.61 o 
   5   5   5      200.73      184.14     10.51 o 
   6   5   5        4.87        2.78      2.89 o 
   7   5   5      364.47      353.85     21.93 o 
   8   5   5        6.24       15.85      5.49 o 
   9   5   5      245.89      243.64     36.17 o 
  10   5   5      108.86      120.24     27.42 o 
 -12   6   5       13.05       -1.53      6.91 o 
 -11   6   5        0.04       -7.21      4.80 o 
 -10   6   5       13.45        9.03      5.57 o 
  -9   6   5      103.22       90.11     10.57 o 
  -8   6   5       21.08       22.48      5.20 o 
  -7   6   5      460.14      413.98     21.38 o 
  -6   6   5       35.65       29.80      3.97 o 
  -5   6   5       55.78       62.97      4.68 o 
  -4   6   5      253.60      257.28      7.09 o 
  -3   6   5     9539.42    10291.69     48.77 o 
  -2   6   5     2747.04     2706.26     24.10 o 
  -1   6   5       35.70       50.58      3.49 o 
   0   6   5       17.27       13.53      2.20 o 
   1   6   5     1432.81     1493.87     23.89 o 
   2   6   5      833.66      851.36     18.61 o 
   3   6   5      311.49      316.22     19.91 o 
   4   6   5       59.45       57.81      6.11 o 
   5   6   5        2.78        1.60      2.07 o 
   6   6   5        2.76        4.96      4.51 o 
   7   6   5       23.55       26.27      5.92 o 
   8   6   5        5.03       -1.11      5.70 o 
   9   6   5       16.71        0.17      6.70 o 
  10   6   5      102.79      107.95     26.60 o 
 -11   7   5       86.98       86.76     11.64 o 
 -10   7   5       20.81       18.16      5.77 o 
  -9   7   5      165.53      186.93     15.42 o 
  -8   7   5       58.23       54.77      8.20 o 
  -7   7   5       11.83        9.96      3.04 o 
  -6   7   5      218.68      215.54      9.56 o 
  -5   7   5     1219.15     1254.66     20.69 o 
  -4   7   5      271.31      292.88      9.76 o 
  -3   7   5       35.18       39.71      3.35 o 
  -2   7   5      421.88      421.37      9.54 o 
  -1   7   5        0.12        2.71      1.18 o 
   0   7   5      320.00      328.69     10.19 o 
   1   7   5       27.37       35.00      3.42 o 
   2   7   5      243.27      215.10      4.90 o 
   3   7   5      190.85      194.05     13.04 o 
   4   7   5      208.83      173.47     13.62 o 
   5   7   5      372.56      332.94     24.03 o 
   6   7   5       50.80       44.87     15.64 o 
   7   7   5        0.79       -8.78      9.44 o 
   8   7   5       32.02       40.10     15.33 o 
   9   7   5      223.98      193.58     34.14 o 
  10   7   5      278.19      349.72     47.49 o 
 -11   8   5       47.89       49.94      9.29 o 
 -10   8   5        1.60        8.91      4.48 o 
  -9   8   5       14.78       11.45      4.05 o 
  -8   8   5        4.95       -1.86     10.23 o 
  -7   8   5        5.54        8.80      3.34 o 
  -6   8   5       53.71       43.28      4.36 o 
  -5   8   5       50.17       45.60      4.29 o 
  -4   8   5        7.19        5.66      1.87 o 
  -3   8   5     4185.30     4409.36     33.90 o 
  -2   8   5        0.21        1.55      1.21 o 
  -1   8   5      100.71      103.46      4.81 o 
   0   8   5       16.38       10.43      1.78 o 
   1   8   5      942.28     1015.13     15.16 o 
   2   8   5      204.60      201.19      7.43 o 
   3   8   5      106.87      106.21      9.85 o 
   4   8   5      606.07      647.34     26.25 o 
   5   8   5       89.63       95.73     11.60 o 
   6   8   5      426.10      386.40     43.69 o 
   7   8   5       44.56       62.36     19.51 o 
   8   8   5        0.87        7.35      7.32 o 
   9   8   5        5.94      -14.33     11.19 o 
  10   8   5      301.95      359.56     49.02 o 
 -11   9   5      222.77      224.66     29.21 o 
 -10   9   5      126.06      141.95     14.43 o 
  -9   9   5      380.68      422.57     23.47 o 
  -8   9   5        1.05        4.34      4.39 o 
  -7   9   5      117.10      117.79     10.03 o 
  -6   9   5      196.83      179.06     10.62 o 
  -5   9   5       24.77       28.15      3.99 o 
  -4   9   5      356.75      386.08     11.03 o 
  -3   9   5       54.49       37.69      3.15 o 
  -2   9   5      516.13      549.54     10.64 o 
  -1   9   5        0.01        1.00      1.64 o 
   0   9   5      284.59      275.42     11.86 o 
   1   9   5        2.93        4.30      1.15 o 
   2   9   5       26.41       28.81      2.57 o 
   3   9   5       25.74       36.15      5.81 o 
   4   9   5       21.80       27.55      5.70 o 
   5   9   5       28.60       10.36      5.02 o 
   6   9   5       28.31       31.92      8.58 o 
   7   9   5        0.03       -3.80      8.43 o 
   8   9   5      423.45      419.40     50.47 o 
   9   9   5      164.85      152.87     31.93 o 
 -11  10   5        5.59       -7.04      9.77 o 
 -10  10   5      200.25      214.36     17.59 o 
  -9  10   5      343.57      374.61     28.40 o 
  -8  10   5        9.12        2.70      4.44 o 
  -7  10   5      278.30      284.79     15.47 o 
  -6  10   5       53.36       54.13      6.64 o 
  -5  10   5        6.82       13.90      3.22 o 
  -4  10   5        2.77       -1.64      2.00 o 
  -3  10   5       34.09       38.88      3.76 o 
  -2  10   5      155.09      172.88      6.52 o 
  -1  10   5      171.89      183.36      8.65 o 
   0  10   5      830.78      834.98     19.95 o 
   1  10   5      113.21       99.62      7.11 o 
   2  10   5       25.49       19.70      2.51 o 
   3  10   5       27.41       26.02      6.17 o 
   4  10   5      225.69      284.35     17.39 o 
   5  10   5       11.55        8.94      4.63 o 
   6  10   5      709.49      704.19     62.24 o 
   7  10   5       76.63       62.30     19.77 o 
   8  10   5      158.93      189.90     35.79 o 
   9  10   5       64.47       86.13     26.12 o 
 -10  11   5      207.63      236.09     23.46 o 
  -9  11   5        6.49        6.77      4.59 o 
  -8  11   5       27.30       29.07      6.30 o 
  -7  11   5      128.67      135.36     12.83 o 
  -6  11   5        0.24        2.13      3.73 o 
  -5  11   5     1361.48     1299.77     39.51 o 
  -4  11   5      329.41      322.48     13.99 o 
  -3  11   5      675.83      678.20     16.27 o 
  -2  11   5       39.66       25.40      4.06 o 
  -1  11   5      247.10      236.37     13.29 o 
   0  11   5     1014.29     1033.91     20.05 o 
   1  11   5      368.97      373.16     11.93 o 
   2  11   5       15.53       15.02      1.78 o 
   3  11   5     2269.99     2213.36     42.95 o 
   4  11   5      173.68      200.94     16.93 o 
   5  11   5      193.22      142.61     16.10 o 
   6  11   5       22.15       19.35     15.32 o 
   7  11   5        0.90        9.09     10.59 o 
   8  11   5      276.76      260.14     41.89 o 
 -10  12   5       27.54       42.01     17.25 o 
  -9  12   5       85.61       72.93     10.10 o 
  -8  12   5        1.15       -2.77      3.83 o 
  -7  12   5       17.74       21.47      5.71 o 
  -6  12   5      187.15      184.12     14.37 o 
  -5  12   5        8.27        7.45      2.68 o 
  -4  12   5      330.52      307.22     10.82 o 
  -3  12   5        9.73        7.44      2.04 o 
  -2  12   5      174.62      168.59     10.00 o 
  -1  12   5        6.21        8.92      2.84 o 
   0  12   5      110.16      117.62      7.46 o 
   1  12   5        0.05        0.19      2.46 o 
   2  12   5        0.32        0.43      2.12 o 
   3  12   5       48.94       58.17      6.02 o 
   4  12   5       14.95       24.48      5.13 o 
   5  12   5      330.50      303.05     41.76 o 
   6  12   5      239.71      270.66     40.52 o 
   7  12   5       51.04       65.33     20.83 o 
   8  12   5       52.01       90.71     26.11 o 
  -9  13   5       35.21       29.82      8.40 o 
  -8  13   5      108.92      128.70     17.45 o 
  -7  13   5       58.73       69.16      9.63 o 
  -6  13   5       54.32       48.72      7.78 o 
  -5  13   5       16.20       11.55      3.93 o 
  -4  13   5      798.72      819.71     19.09 o 
  -3  13   5     1104.35     1040.44     24.60 o 
  -2  13   5        0.05       -3.12      2.08 o 
  -1  13   5      823.38      846.64     24.73 o 
   0  13   5      152.03      159.00      9.51 o 
   1  13   5       72.33       64.91      7.32 o 
   2  13   5      244.42      239.08     16.68 o 
   3  13   5       68.85       59.99      4.75 o 
   4  13   5       62.56       54.05     12.46 o 
   5  13   5        0.13      -21.00     14.00 o 
   6  13   5       10.53       20.50     12.34 o 
   7  13   5       24.65       55.78     20.31 o 
  -9  14   5      213.52      179.69     23.36 o 
  -8  14   5       49.37       38.07      7.82 o 
  -7  14   5       24.02       15.27      5.10 o 
  -6  14   5       89.72      109.93     18.77 o 
  -5  14   5       69.89       67.85      8.93 o 
  -4  14   5      578.89      617.78     20.50 o 
  -3  14   5      324.39      332.30     12.75 o 
  -2  14   5        0.52       -1.72      2.11 o 
  -1  14   5      594.22      575.49     19.87 o 
   0  14   5        4.90        6.76      2.91 o 
   1  14   5        8.37       -0.74      2.60 o 
   2  14   5      770.77      796.10     41.88 o 
   3  14   5      295.82      251.68     25.02 o 
   4  14   5        0.92       -5.79     11.99 o 
   5  14   5       26.82       39.68     19.00 o 
   6  14   5       16.03       31.23     16.75 o 
   7  14   5       92.88      158.64     34.52 o 
  -8  15   5      103.95      103.36     14.74 o 
  -7  15   5      160.27      148.95     14.06 o 
  -6  15   5       21.97       23.23      6.61 o 
  -5  15   5       40.34       41.28      7.42 o 
  -4  15   5      136.78      145.06     10.22 o 
  -3  15   5      512.37      545.09     24.12 o 
  -2  15   5      828.28      846.07     25.80 o 
  -1  15   5      119.87      112.86     12.49 o 
   0  15   5      851.90      846.70     33.15 o 
   1  15   5       71.64       71.97     10.91 o 
   2  15   5        4.23       -0.31      5.57 o 
   3  15   5      242.81      225.77     24.07 o 
   4  15   5       21.70       28.01     10.39 o 
   5  15   5      316.98      396.14     34.58 o 
   6  15   5       13.91       45.15     21.16 o 
  -8  16   5      321.84      343.52     48.15 o 
  -7  16   5      115.09      109.68     12.43 o 
  -6  16   5       25.93       29.41      6.85 o 
  -5  16   5       74.62       75.51      9.75 o 
  -4  16   5        6.53        8.00      3.32 o 
  -3  16   5      437.46      442.63     19.75 o 
  -2  16   5      183.69      222.89     15.23 o 
  -1  16   5      635.36      638.15     25.07 o 
   0  16   5      230.86      219.41     12.66 o 
   1  16   5       26.12       27.21      7.43 o 
   2  16   5      163.00      160.68     29.35 o 
   3  16   5      309.84      336.20     29.58 o 
   4  16   5       57.14       50.25     21.88 o 
   5  16   5        7.53        4.23      8.19 o 
   6  16   5        1.77      -12.63      8.42 o 
  -7  17   5       27.77       40.62     17.86 o 
  -6  17   5       44.69       52.01     10.39 o 
  -5  17   5        1.38        5.28      3.44 o 
  -4  17   5        0.04       -6.95      4.63 o 
  -3  17   5        1.96        1.71      3.21 o 
  -2  17   5       68.19       45.73      7.24 o 
  -1  17   5      154.37      165.34     11.48 o 
   0  17   5       38.25       50.23      7.96 o 
   1  17   5        1.39       -6.70      4.46 o 
   2  17   5        9.06        5.05      4.96 o 
   3  17   5        9.57        7.49     13.92 o 
   4  17   5       61.20       61.99     14.52 o 
   5  17   5        3.45       -7.42      6.24 o 
  -6  18   5       57.48       64.92     15.12 o 
  -5  18   5      117.82      130.98     26.70 o 
  -4  18   5       15.81       13.29      7.94 o 
  -3  18   5      155.20      140.49     15.45 o 
  -2  18   5        1.22       -6.21      4.14 o 
  -1  18   5        5.29        9.57      3.84 o 
   0  18   5      207.11      217.47     17.54 o 
   1  18   5       20.21       32.63      6.70 o 
   2  18   5      102.02      166.43     31.67 o 
   3  18   5       19.16       23.28      9.68 o 
   4  18   5       87.83       84.95     25.32 o 
  -5  19   5        6.93      -19.69     13.13 o 
  -4  19   5        2.40       23.64      9.18 o 
  -3  19   5       46.04       42.29      9.36 o 
  -2  19   5        2.00        2.36      5.75 o 
  -1  19   5        9.97        1.03      4.98 o 
   0  19   5      196.31      189.76     24.70 o 
   1  19   5        0.08       -0.83      7.85 o 
   2  19   5        2.57       -0.87      7.38 o 
   3  19   5        9.89        8.65      6.80 o 
  -3  20   5       68.92       34.61     18.62 o 
  -2  20   5       42.63       89.66     27.21 o 
  -1  20   5        9.05        8.11      7.30 o 
   0  20   5      232.62      232.78     29.89 o 
   1  20   5      206.24      202.56     26.37 o 
   2  20   5        5.30       -4.43     21.86 o 
 -12   0   6       59.53       86.97     20.73 o 
 -10   0   6      597.30      615.53     32.41 o 
  -8   0   6       26.01       20.79      5.52 o 
  -6   0   6        3.72       20.53      5.66 o 
  -4   0   6      239.57      212.19      9.97 o 
  -2   0   6      257.44      262.00     16.83 o 
   0   0   6       35.21       28.83      4.31 o 
   2   0   6      387.75      352.62     16.45 o 
   4   0   6     6950.60     7175.24     86.29 o 
   6   0   6      336.61      316.65     26.47 o 
   8   0   6       94.81       85.95     19.09 o 
  10   0   6       24.81       19.85     10.12 o 
 -12   1   6      186.80      183.85     15.73 o 
 -11   1   6       82.08       82.85      9.03 o 
 -10   1   6       61.49       54.70      6.06 o 
  -9   1   6       58.09       55.38      5.89 o 
  -8   1   6       40.57       46.72      5.09 o 
  -7   1   6        3.33        3.84      2.51 o 
  -6   1   6        5.51        4.25      1.65 o 
  -5   1   6      246.34      249.23      8.33 o 
  -4   1   6       25.19       28.92      3.94 o 
  -3   1   6      536.60      539.76     12.03 o 
  -2   1   6     2790.54     2965.28     29.33 o 
  -1   1   6      108.30       94.89      4.83 o 
   0   1   6     1126.80     1169.49     18.51 o 
   1   1   6        5.95        6.94      1.69 o 
   2   1   6      566.81      582.58     14.86 o 
   3   1   6      671.98      620.73     19.01 o 
   4   1   6      460.61      503.29     20.70 o 
   5   1   6      250.88      215.71     12.39 o 
   6   1   6      152.27      153.60     11.31 o 
   7   1   6       66.57       67.47      7.06 o 
   8   1   6       43.81       54.09     10.61 o 
   9   1   6       37.86       38.21      9.54 o 
  10   1   6        6.15        1.14      3.95 o 
 -12   2   6       16.90       14.23      5.47 o 
 -11   2   6      105.76       97.40     10.84 o 
 -10   2   6      102.37       99.03      9.40 o 
  -9   2   6      201.13      199.80     10.54 o 
  -8   2   6      447.01      446.18     17.27 o 
  -7   2   6       49.74       43.83      5.39 o 
  -6   2   6      110.63       92.98      5.24 o 
  -5   2   6       65.95       62.57      4.67 o 
  -4   2   6      445.88      459.55     13.77 o 
  -3   2   6      216.57      216.01      7.98 o 
  -2   2   6     1469.57     1529.45     27.96 o 
  -1   2   6      160.91      177.51      7.65 o 
   0   2   6     2400.63     2298.04     26.09 o 
   1   2   6      135.74      128.44      6.08 o 
   2   2   6      287.47      301.71     10.51 o 
   3   2   6      415.15      443.78     15.39 o 
   4   2   6      110.59      116.43      8.22 o 
   5   2   6      414.36      392.43     16.59 o 
   6   2   6      314.11      251.87     14.09 o 
   7   2   6        0.35        0.49      2.32 o 
   8   2   6      105.11      105.96     14.32 o 
   9   2   6       50.83       64.45     12.02 o 
  10   2   6       55.23       43.65     15.53 o 
 -12   3   6       25.76       13.48      7.90 o 
 -11   3   6       13.10        8.01      9.23 o 
 -10   3   6       45.44       54.17      9.02 o 
  -9   3   6        5.05        7.34      2.37 o 
  -8   3   6        3.18        0.96      3.23 o 
  -7   3   6       19.51       20.81      4.47 o 
  -6   3   6      297.34      304.65     13.10 o 
  -5   3   6        3.77        3.49      1.66 o 
  -4   3   6      740.78      791.25     15.56 o 
  -3   3   6     3048.13     3284.92     29.67 o 
  -2   3   6      751.71      851.63     15.06 o 
  -1   3   6     5308.25     5712.19     52.88 o 
   0   3   6      518.02      538.22     13.34 o 
   1   3   6      109.42      106.12      7.72 o 
   2   3   6       30.41       34.62      9.83 o 
   3   3   6        5.38       31.82      4.16 o 
   4   3   6      520.14      514.29     15.90 o 
   5   3   6       64.17       63.38      5.63 o 
   6   3   6      102.33      110.43      7.77 o 
   7   3   6      126.27      105.66     10.50 o 
   8   3   6       69.85       59.78     17.84 o 
   9   3   6        2.72        5.88      4.80 o 
  10   3   6        2.52       -0.32      5.34 o 
 -12   4   6       89.87       78.22     13.72 o 
 -11   4   6       29.82       21.15      6.17 o 
 -10   4   6       10.01        7.02      4.20 o 
  -9   4   6        1.74       -1.10      4.21 o 
  -8   4   6      223.56      238.46     14.52 o 
  -7   4   6        9.47        6.85      3.26 o 
  -6   4   6       29.74       26.68      4.86 o 
  -5   4   6       24.05       18.55      2.42 o 
  -4   4   6      859.17      815.29     15.81 o 
  -3   4   6      504.96      545.97     13.67 o 
  -2   4   6      280.72      337.02      9.57 o 
  -1   4   6     1756.49     1967.45     23.20 o 
   0   4   6      184.03      169.54      9.24 o 
   1   4   6     1368.57     1508.89     23.87 o 
   2   4   6     1852.91     1929.22     30.26 o 
   3   4   6      369.67      377.63     11.76 o 
   4   4   6      249.34      245.61      8.75 o 
   5   4   6       65.43       62.59      4.71 o 
   6   4   6     1000.91      959.23     42.78 o 
   7   4   6      151.68      186.16     18.69 o 
   8   4   6       78.57       45.52     14.59 o 
   9   4   6        3.10      -11.25      9.79 o 
  10   4   6       13.90        4.76      8.12 o 
 -12   5   6       33.62       28.70      9.85 o 
 -11   5   6       26.45       20.90      6.37 o 
 -10   5   6        8.58        5.62      6.13 o 
  -9   5   6      161.59      142.55     11.92 o 
  -8   5   6      220.65      237.33     14.61 o 
  -7   5   6      268.66      264.46     14.62 o 
  -6   5   6      110.12      101.53      7.13 o 
  -5   5   6      256.60      250.53      9.51 o 
  -4   5   6      226.22      191.40      6.12 o 
  -3   5   6       46.47       50.23      3.88 o 
  -2   5   6     1781.21     2020.78     25.01 o 
  -1   5   6       22.36       15.95      2.55 o 
   0   5   6      359.82      405.07     11.23 o 
   1   5   6      178.66      149.54      7.61 o 
   2   5   6       97.31       88.57      9.26 o 
   3   5   6       65.36       63.86      6.68 o 
   4   5   6        0.73        0.26      2.29 o 
   5   5   6       35.62       41.08      6.14 o 
   6   5   6      720.37      719.46     29.62 o 
   7   5   6       46.34       42.88     16.12 o 
   8   5   6       15.47       32.99     14.22 o 
   9   5   6       24.83       19.98     11.49 o 
  10   5   6        0.01        2.92      8.04 o 
 -11   6   6       19.91       17.40      5.92 o 
 -10   6   6       48.99       49.45      8.33 o 
  -9   6   6       59.86       79.10      9.24 o 
  -8   6   6       75.90       75.35      8.59 o 
  -7   6   6      806.83      797.79     27.76 o 
  -6   6   6      218.30      215.87     10.49 o 
  -5   6   6       79.73       77.39      5.70 o 
  -4   6   6      295.10      263.25      6.98 o 
  -3   6   6      149.00      212.34      7.43 o 
  -2   6   6     1869.98     2099.32     25.46 o 
  -1   6   6        8.21        7.49      1.76 o 
   0   6   6     1298.65     1343.14     21.54 o 
   1   6   6        5.84        7.04      1.68 o 
   2   6   6       87.12       77.79      5.61 o 
   3   6   6      114.70      233.20     10.81 o 
   4   6   6      310.69      331.39     12.67 o 
   5   6   6       96.31       99.33     12.39 o 
   6   6   6      377.29      321.21     17.95 o 
   7   6   6       49.13      102.33     11.13 o 
   8   6   6        0.14       -0.85      6.75 o 
   9   6   6       73.88       74.65     22.32 o 
  10   6   6      249.54      253.04     40.05 o 
 -11   7   6      110.29      114.98     13.40 o 
 -10   7   6       32.13       32.58      7.25 o 
  -9   7   6        2.61       -6.91      4.78 o 
  -8   7   6      190.56      177.51     14.42 o 
  -7   7   6       31.99       44.21      6.45 o 
  -6   7   6       36.54       37.54      4.61 o 
  -5   7   6        1.07        2.11      2.16 o 
  -4   7   6      317.38      351.24      7.67 o 
  -3   7   6      936.65     1001.40     16.15 o 
  -2   7   6      186.86      172.75      6.97 o 
  -1   7   6     1762.38     1869.92     25.92 o 
   0   7   6      241.79      256.09     10.10 o 
   1   7   6        4.96        6.18      1.54 o 
   2   7   6      666.37      686.71     19.45 o 
   3   7   6        3.79        1.68      1.15 o 
   4   7   6       18.45        7.59      4.31 o 
   5   7   6        0.05        0.65     13.35 o 
   6   7   6        4.29        5.56      9.14 o 
   7   7   6        0.03       10.35      7.77 o 
   8   7   6        1.08       11.38     10.52 o 
   9   7   6       17.26       34.84     17.11 o 
  10   7   6      110.58       92.64     26.32 o 
 -11   8   6       60.48       38.42     12.97 o 
 -10   8   6      335.70      317.31     21.47 o 
  -9   8   6        2.50        4.95      5.25 o 
  -8   8   6      586.77      558.64     26.11 o 
  -7   8   6      644.31      549.70     21.70 o 
  -6   8   6      101.08      104.84      8.01 o 
  -5   8   6       82.01       86.52      6.42 o 
  -4   8   6       37.54       47.16      3.32 o 
  -3   8   6      489.43      511.47     11.62 o 
  -2   8   6       76.03       76.83      4.42 o 
  -1   8   6      191.07      196.60      7.83 o 
   0   8   6       43.79       45.04      4.24 o 
   1   8   6      622.41      658.76     15.19 o 
   2   8   6       73.80       63.04      3.78 o 
   3   8   6        2.35        4.50      3.08 o 
   4   8   6        0.22       -1.37      4.17 o 
   5   8   6       85.63       93.58     17.68 o 
   6   8   6      617.53      558.87     53.94 o 
   7   8   6      130.48      135.08     28.57 o 
   8   8   6        4.68       18.59     14.41 o 
   9   8   6        0.24       40.16     17.13 o 
 -11   9   6       65.59       55.97     11.21 o 
 -10   9   6      105.48      102.51     14.77 o 
  -9   9   6        1.64        1.64      4.21 o 
  -8   9   6      165.68      152.83     13.95 o 
  -7   9   6     1383.09     1344.09     39.39 o 
  -6   9   6      117.87      107.57      8.29 o 
  -5   9   6      490.17      482.75     16.28 o 
  -4   9   6        2.97       -0.12      1.79 o 
  -3   9   6       67.50       68.07      4.48 o 
  -2   9   6       33.40       39.51      3.13 o 
  -1   9   6      178.13      146.74      6.57 o 
   0   9   6      183.04      218.30      7.82 o 
   1   9   6     1972.97     1961.03     21.87 o 
   2   9   6       16.82       19.88      2.01 o 
   3   9   6      117.85      132.28     13.51 o 
   4   9   6      233.85      247.97     20.28 o 
   5   9   6     1261.82     1127.18     46.79 o 
   6   9   6       28.17       35.98     15.96 o 
   7   9   6        0.17       -4.92      7.95 o 
   8   9   6        0.41       20.09     13.66 o 
   9   9   6        0.63       18.32     12.55 o 
 -10  10   6      193.61      168.87     16.21 o 
  -9  10   6      241.99      230.43     18.15 o 
  -8  10   6        3.70        5.37      3.58 o 
  -7  10   6       58.50       61.85      8.56 o 
  -6  10   6        2.25       -2.12      2.76 o 
  -5  10   6      136.57      114.15      9.27 o 
  -4  10   6      848.78      833.85     18.70 o 
  -3  10   6       57.03       60.12      4.36 o 
  -2  10   6        5.93        5.28      1.52 o 
  -1  10   6       32.59       34.21      6.22 o 
   0  10   6      295.53      295.19     13.39 o 
   1  10   6       69.15       64.95      3.57 o 
   2  10   6      518.51      527.22     10.35 o 
   3  10   6      199.48      182.31     14.98 o 
   4  10   6      312.18      255.95     20.29 o 
   5  10   6       27.46       38.03     12.43 o 
   6  10   6       62.95       81.35     22.16 o 
   7  10   6      204.00      191.16     34.70 o 
   8  10   6       72.68       33.06     17.08 o 
 -10  11   6       16.27        1.00      4.31 o 
  -9  11   6      179.29      189.59     16.72 o 
  -8  11   6      394.38      451.63     24.57 o 
  -7  11   6      160.19      150.31     13.70 o 
  -6  11   6       24.66       16.72      7.72 o 
  -5  11   6      192.63      204.87     12.33 o 
  -4  11   6        3.25       -0.66      2.92 o 
  -3  11   6      388.11      374.47     12.33 o 
  -2  11   6       89.78       94.23      7.45 o 
  -1  11   6      972.93      953.76     28.14 o 
   0  11   6     2391.89     2386.26     42.67 o 
   1  11   6      273.58      287.46     17.90 o 
   2  11   6      208.28      217.26      6.41 o 
   3  11   6       12.82       14.82      5.42 o 
   4  11   6       79.15       74.93     10.99 o 
   5  11   6      661.87      602.18     58.50 o 
   6  11   6       16.50       29.57     14.58 o 
   7  11   6       12.94        5.13     11.81 o 
   8  11   6       38.49       25.86     13.38 o 
 -10  12   6        5.93       10.97     11.37 o 
  -9  12   6      352.00      373.39     23.43 o 
  -8  12   6       33.77       31.01      9.14 o 
  -7  12   6        0.11        5.11      3.77 o 
  -6  12   6       11.05       44.23      7.76 o 
  -5  12   6      240.58      223.00     25.41 o 
  -4  12   6      340.13      369.38     15.41 o 
  -3  12   6       51.09       60.24      5.23 o 
  -2  12   6      292.22      324.36     13.87 o 
  -1  12   6     1055.37     1079.69     26.25 o 
   0  12   6      659.81      653.01     21.05 o 
   1  12   6       53.75       43.97      4.87 o 
   2  12   6       46.89       31.48      4.95 o 
   3  12   6       89.51       93.36      9.95 o 
   4  12   6       26.67       46.74     11.64 o 
   5  12   6        6.18        0.98      8.30 o 
   6  12   6       44.50       65.17     21.28 o 
   7  12   6       40.26       37.11     15.95 o 
   8  12   6       12.69        8.57     12.03 o 
  -9  13   6      302.81      314.97     21.98 o 
  -8  13   6       79.45       98.25     12.05 o 
  -7  13   6       34.80       33.38      7.02 o 
  -6  13   6       85.10       78.27     10.14 o 
  -5  13   6      194.29      206.90     15.39 o 
  -4  13   6       53.42       60.92      6.30 o 
  -3  13   6       68.77       60.29      6.14 o 
  -2  13   6      260.73      262.74     14.09 o 
  -1  13   6     1504.31     1433.94     32.81 o 
   0  13   6      650.45      597.07     22.69 o 
   1  13   6      135.07      136.00     11.80 o 
   2  13   6       86.55       60.08     11.13 o 
   3  13   6       31.85       26.30      8.92 o 
   4  13   6       87.70       79.47     18.92 o 
   5  13   6       53.73       54.06     19.18 o 
   6  13   6       20.70       21.31     13.73 o 
   7  13   6      397.71      504.78     60.12 o 
  -9  14   6       96.04      100.61     25.76 o 
  -8  14   6        6.28       -1.41      5.16 o 
  -7  14   6      288.38      290.54     19.90 o 
  -6  14   6       16.41       15.16      5.31 o 
  -5  14   6       67.05       67.82      9.37 o 
  -4  14   6     1085.69     1160.90     40.27 o 
  -3  14   6       88.55      103.02      8.17 o 
  -2  14   6      634.11      650.17     22.61 o 
  -1  14   6      472.92      481.43     17.31 o 
   0  14   6       12.86        8.63      4.80 o 
   1  14   6       43.90       49.05      9.01 o 
   2  14   6        0.47        3.66      6.12 o 
   3  14   6        1.32       -4.11      6.56 o 
   4  14   6       24.42       15.23      8.90 o 
   5  14   6      114.17      127.77     31.27 o 
   6  14   6       60.22       84.75     25.25 o 
  -8  15   6        5.14        3.45      5.09 o 
  -7  15   6        2.14       -1.49      3.94 o 
  -6  15   6      224.07      221.39     17.14 o 
  -5  15   6      142.72      154.20     14.14 o 
  -4  15   6       15.55       23.39      5.81 o 
  -3  15   6        0.05       -0.18      3.37 o 
  -2  15   6     1146.88     1171.79     31.90 o 
  -1  15   6       29.76       24.69      6.81 o 
   0  15   6       16.77       16.11      6.85 o 
   1  15   6        0.64       -1.08      4.34 o 
   2  15   6      501.72      488.45     35.28 o 
   3  15   6      288.73      271.49     27.61 o 
   4  15   6      213.14      243.89     27.24 o 
   5  15   6       88.24       95.54     18.11 o 
   6  15   6        3.54        3.74      6.61 o 
  -7  16   6       24.42       29.10      7.09 o 
  -6  16   6       91.21      104.19     12.11 o 
  -5  16   6       98.87      121.18     12.84 o 
  -4  16   6      744.82      738.93     30.28 o 
  -3  16   6       95.40      106.02     10.33 o 
  -2  16   6      155.76      163.38     11.25 o 
  -1  16   6       16.09       10.11      3.32 o 
   0  16   6       51.06       61.99     10.36 o 
   1  16   6      408.15      425.96     32.50 o 
   2  16   6        0.64       -1.00      4.90 o 
   3  16   6        1.88       16.91     11.00 o 
   4  16   6       10.82       39.90     11.90 o 
   5  16   6       41.58       51.70     41.40 o 
   6  16   6       43.73       11.53     10.20 o 
  -7  17   6        1.15        4.92      6.53 o 
  -6  17   6        9.87       22.17      6.11 o 
  -5  17   6       70.13       75.80     10.08 o 
  -4  17   6      231.10      232.97     15.45 o 
  -3  17   6       74.00       76.09     13.76 o 
  -2  17   6        0.23       -0.57      6.08 o 
  -1  17   6      169.93      176.80     14.48 o 
   0  17   6       34.87       45.21      9.56 o 
   1  17   6        3.81        2.53      7.68 o 
   2  17   6       98.86      105.78     25.78 o 
   3  17   6      135.41      136.05     19.93 o 
   4  17   6      222.99      227.24     26.78 o 
   5  17   6        6.48       -6.61      8.67 o 
  -6  18   6       38.32       44.03     11.61 o 
  -5  18   6       26.58       28.49      8.15 o 
  -4  18   6      178.28      173.97     17.98 o 
  -3  18   6       20.01       -0.45     11.59 o 
  -2  18   6       20.34       22.34      7.51 o 
  -1  18   6       40.96       28.37      7.54 o 
   0  18   6      163.73      155.81     17.33 o 
   1  18   6      150.52      144.11     16.25 o 
   2  18   6        6.70        9.74      7.42 o 
   3  18   6        1.55        0.91      7.06 o 
   4  18   6      149.34      120.54     20.09 o 
  -4  19   6      270.11      288.11     38.11 o 
  -3  19   6      261.34      270.13     29.89 o 
  -2  19   6      154.39      182.04     24.43 o 
  -1  19   6        4.92       14.27      8.64 o 
   0  19   6       43.21       34.93     12.01 o 
   1  19   6      103.70      100.06     18.32 o 
   2  19   6       43.08       46.41     13.83 o 
   3  19   6        0.06      -13.06      8.71 o 
  -2  20   6       57.94       49.26     41.15 o 
  -1  20   6       13.89       -5.69     18.87 o 
   0  20   6        0.01        6.73     15.73 o 
 -11   0   7        6.88       16.23      5.79 o 
  -9   0   7     1363.98     1378.82     43.19 o 
  -7   0   7      165.82      193.15     15.07 o 
  -5   0   7     1185.30     1291.71     26.95 o 
  -3   0   7      971.01     1168.02     31.02 o 
  -1   0   7       39.71       16.75      6.28 o 
   1   0   7        4.04       -1.56      2.52 o 
   3   0   7      170.49      137.94      9.80 o 
   5   0   7      644.91      591.94     35.45 o 
   7   0   7       79.54       65.32     10.04 o 
   9   0   7       47.00       27.59     11.98 o 
 -12   1   7        0.43        1.09      6.14 o 
 -11   1   7        0.00        1.83      4.85 o 
 -10   1   7      324.19      307.92     16.12 o 
  -9   1   7       29.17       30.37      4.50 o 
  -8   1   7       24.05       19.49      3.85 o 
  -7   1   7        6.07       11.54      4.36 o 
  -6   1   7       40.64       47.17      6.60 o 
  -5   1   7       17.90       24.33      3.14 o 
  -4   1   7       16.72       24.03      3.50 o 
  -3   1   7       28.26       23.78      3.87 o 
  -2   1   7      329.22      254.40     88.61 o 
  -1   1   7       23.39       21.97      4.07 o 
   0   1   7       73.44       86.93      5.56 o 
   1   1   7      585.46      647.17     14.80 o 
   2   1   7       15.53       17.18      2.87 o 
   3   1   7       51.47       65.40      8.67 o 
   4   1   7      355.56      318.18     14.97 o 
   5   1   7      251.08      220.95     13.21 o 
   6   1   7      240.59      217.23     13.65 o 
   7   1   7      118.17       86.79     10.08 o 
   8   1   7       14.42        9.74      5.69 o 
   9   1   7       88.90       64.23     11.95 o 
  10   1   7       17.31       -1.44      6.57 o 
 -12   2   7       24.31       16.07      6.81 o 
 -11   2   7       66.28       71.96      9.76 o 
 -10   2   7       17.60       11.86      3.74 o 
  -9   2   7      312.49      313.03     13.31 o 
  -8   2   7      133.61      132.16      8.40 o 
  -7   2   7      431.42      426.84     18.19 o 
  -6   2   7     1421.54     1400.14     28.58 o 
  -5   2   7        1.38        1.91      1.93 o 
  -4   2   7     1295.13     1172.27     21.26 o 
  -3   2   7       73.98       71.88      5.52 o 
  -2   2   7      283.66      290.48     11.90 o 
  -1   2   7       19.91       14.34      3.97 o 
   0   2   7      839.42      896.56     19.17 o 
   1   2   7      110.08      125.40      7.15 o 
   2   2   7       96.19      116.26      8.00 o 
   3   2   7      108.27      114.10     10.15 o 
   4   2   7       99.51      111.32     10.29 o 
   5   2   7        8.15        8.11      2.90 o 
   6   2   7       40.76       42.62      6.05 o 
   7   2   7      109.15       90.20     12.93 o 
   8   2   7      110.16      109.63     14.84 o 
   9   2   7      100.80      112.16     18.08 o 
  10   2   7       43.11       53.74     17.43 o 
 -12   3   7       46.11       58.73     11.96 o 
 -11   3   7        5.29        5.53      5.33 o 
 -10   3   7        3.04        4.49      4.21 o 
  -9   3   7      143.08      135.79     11.89 o 
  -8   3   7      359.24      324.13     15.58 o 
  -7   3   7      216.17      189.71     11.34 o 
  -6   3   7      781.30      760.55     21.29 o 
  -5   3   7       73.74       67.08      5.43 o 
  -4   3   7       62.78       79.52      4.79 o 
  -3   3   7       11.66        6.80      2.33 o 
  -2   3   7     3131.05     3371.15     41.67 o 
  -1   3   7      862.42      940.97     18.97 o 
   0   3   7       65.98       56.57      5.01 o 
   1   3   7       17.86       14.89      2.35 o 
   2   3   7       66.01       78.14      6.33 o 
   3   3   7       79.98       71.56     23.32 o 
   4   3   7        0.30        0.07      2.22 o 
   5   3   7        7.05        1.36      1.50 o 
   6   3   7        0.19       -1.44      2.33 o 
   7   3   7        0.09       -2.09      6.40 o 
   8   3   7       68.98       62.38     11.38 o 
   9   3   7        3.99       15.70     12.47 o 
  10   3   7       83.17       62.97     18.77 o 
 -12   4   7        2.82        8.62      6.77 o 
 -11   4   7        5.86       12.58      5.54 o 
 -10   4   7        5.93        3.82      4.76 o 
  -9   4   7       34.47       33.55      6.99 o 
  -8   4   7      279.85      266.11     17.50 o 
  -7   4   7      168.92      155.62     11.42 o 
  -6   4   7        5.95        7.74      3.19 o 
  -5   4   7        7.85        7.97      1.70 o 
  -4   4   7     1781.11     1988.87     22.27 o 
  -3   4   7      617.52      642.60     17.19 o 
  -2   4   7       15.43       16.95      4.70 o 
  -1   4   7        2.27        8.21      1.82 o 
   0   4   7      338.90      321.80     12.23 o 
   1   4   7      795.39      803.60     18.99 o 
   2   4   7      308.15      313.06     13.96 o 
   3   4   7       19.50       23.11      3.25 o 
   4   4   7      226.01      226.73      9.56 o 
   5   4   7      317.69      351.87     19.29 o 
   6   4   7      242.44      230.23     14.18 o 
   7   4   7       65.79       91.95     21.75 o 
   8   4   7        6.75        7.76      9.62 o 
   9   4   7       35.04       29.52     13.82 o 
  10   4   7       98.84      110.12     26.62 o 
 -12   5   7       11.10       18.74     13.06 o 
 -11   5   7       17.63       15.02      4.84 o 
 -10   5   7      131.09      101.87     12.09 o 
  -9   5   7      645.50      716.26     27.22 o 
  -8   5   7     2497.15     2338.32     46.50 o 
  -7   5   7        9.29       12.10      4.42 o 
  -6   5   7      200.32      215.44     12.65 o 
  -5   5   7     1228.73     1212.55     22.57 o 
  -4   5   7      277.93      267.12      8.47 o 
  -3   5   7      150.34      124.76      6.62 o 
  -2   5   7       35.38       21.99      4.76 o 
  -1   5   7       63.60       75.06      4.94 o 
   0   5   7       60.98       58.16      4.70 o 
   1   5   7      618.02      590.24     16.23 o 
   2   5   7      318.73      308.79     12.98 o 
   3   5   7       49.73       39.51      5.95 o 
   4   5   7        9.88        6.30      2.89 o 
   5   5   7      388.06      434.82     22.87 o 
   6   5   7      104.76      134.39     16.42 o 
   7   5   7      272.86       50.11    142.27 o 
   8   5   7       24.50       37.44     14.90 o 
   9   5   7        1.36      -14.45     11.25 o 
 -11   6   7       43.24       30.33      7.65 o 
 -10   6   7      104.03      104.98     11.29 o 
  -9   6   7        3.52       10.82      4.24 o 
  -8   6   7       17.81       20.42      5.01 o 
  -7   6   7       22.48       24.49      5.36 o 
  -6   6   7      405.53      410.21     17.24 o 
  -5   6   7      554.31      542.23     16.76 o 
  -4   6   7       84.05       81.41      6.47 o 
  -3   6   7       15.92        9.07      2.28 o 
  -2   6   7      568.35      589.97     14.46 o 
  -1   6   7      244.35      245.95      9.33 o 
   0   6   7     1743.44     1850.79     26.06 o 
   1   6   7     1068.52     1059.67     18.93 o 
   2   6   7      321.97      331.38     10.74 o 
   3   6   7        8.01       11.30      3.44 o 
   4   6   7       21.02       26.57      5.51 o 
   5   6   7      367.48      358.96     18.86 o 
   6   6   7       64.62       66.11      8.78 o 
   7   6   7      358.60      313.87     41.40 o 
   8   6   7        1.29       28.97     15.34 o 
   9   6   7       49.30       47.74     18.82 o 
 -11   7   7        0.21       -2.05      5.09 o 
 -10   7   7       22.37       19.35      6.54 o 
  -9   7   7       28.65       22.24      6.25 o 
  -8   7   7     1631.71     1660.79     39.99 o 
  -7   7   7      205.53      211.15     13.63 o 
  -6   7   7       56.22       67.38      6.25 o 
  -5   7   7        0.02        0.92      1.83 o 
  -4   7   7       78.69       88.78      6.60 o 
  -3   7   7       74.64       80.25      5.05 o 
  -2   7   7     2055.13     2166.40     26.19 o 
  -1   7   7     1160.36     1223.66     22.56 o 
   0   7   7        0.55        2.37      1.59 o 
   1   7   7      591.23      615.41     13.71 o 
   2   7   7       37.48       37.53      3.54 o 
   3   7   7      290.07      313.62     11.19 o 
   4   7   7       50.42       38.43      6.02 o 
   5   7   7      195.21      175.02      9.42 o 
   6   7   7      284.38      310.95     40.77 o 
   7   7   7       27.71       20.03     13.46 o 
   8   7   7       26.03       31.09     15.10 o 
   9   7   7        3.25        1.45      8.96 o 
 -11   8   7       26.65       25.86      8.03 o 
 -10   8   7      355.04      383.88     24.25 o 
  -9   8   7      132.46      150.66     13.04 o 
  -8   8   7        1.54        2.22      3.46 o 
  -7   8   7      137.63      141.21     11.40 o 
  -6   8   7       32.08       46.05      5.28 o 
  -5   8   7       34.03       31.32      3.46 o 
  -4   8   7        0.06        1.63      1.72 o 
  -3   8   7       64.13       58.71      4.85 o 
  -2   8   7     1455.94     1432.35     20.38 o 
  -1   8   7      121.68      124.17      6.85 o 
   0   8   7       44.64       32.19      3.83 o 
   1   8   7      306.97      291.25     10.44 o 
   2   8   7      836.25      836.42     18.75 o 
   3   8   7       55.60       72.97      9.47 o 
   4   8   7       54.35       70.50     11.60 o 
   5   8   7       28.56        6.15      4.77 o 
   6   8   7       90.33       69.10     20.15 o 
   7   8   7        1.29       11.25     12.58 o 
   8   8   7       20.16        0.31      8.16 o 
   9   8   7        2.87       40.12     18.16 o 
 -11   9   7        4.48       22.72      9.28 o 
 -10   9   7      114.99      110.28     13.43 o 
  -9   9   7       39.75       42.69      7.86 o 
  -8   9   7       68.20       55.03      7.76 o 
  -7   9   7        3.12        3.85      3.62 o 
  -6   9   7       50.21       44.97      5.47 o 
  -5   9   7       19.54       18.20      4.31 o 
  -4   9   7      459.27      395.44     16.31 o 
  -3   9   7      361.14      400.80     16.63 o 
  -2   9   7      410.88      374.31     11.19 o 
  -1   9   7     1367.70     1359.07     28.09 o 
   0   9   7     2015.07     2014.71     49.64 o 
   1   9   7     1114.30     1112.91     20.02 o 
   2   9   7      272.21      299.09      8.58 o 
   3   9   7      396.00      378.19     20.93 o 
   4   9   7      880.89      850.72     39.18 o 
   5   9   7       17.19       22.75      7.46 o 
   6   9   7        0.14        7.91      8.51 o 
   7   9   7        0.05        7.98      7.30 o 
   8   9   7      194.65      249.26     41.11 o 
   9   9   7        1.63      -27.55     18.36 o 
 -10  10   7      304.82      361.56     27.49 o 
  -9  10   7       84.80       84.85     11.51 o 
  -8  10   7       68.45       52.62      9.04 o 
  -7  10   7        0.10        2.18      3.72 o 
  -6  10   7        9.83        8.21      2.81 o 
  -5  10   7        0.49        0.38      2.26 o 
  -4  10   7        0.00        3.07      2.29 o 
  -3  10   7       18.70        9.46      2.22 o 
  -2  10   7        7.12        9.05      2.49 o 
  -1  10   7       58.12       59.91      4.87 o 
   0  10   7     1511.16     1480.69     24.34 o 
   1  10   7      223.33      223.82      7.44 o 
   2  10   7      662.87      655.22     13.30 o 
   3  10   7       52.42       59.06      6.54 o 
   4  10   7        0.01        6.92      5.02 o 
   5  10   7      288.33      253.98     39.02 o 
   6  10   7       87.87       41.66     17.21 o 
   7  10   7       25.43       13.99     13.33 o 
   8  10   7       47.98       44.81     18.60 o 
 -10  11   7      729.10      782.88     52.86 o 
  -9  11   7       26.87       29.16      6.86 o 
  -8  11   7       10.11        6.99      5.74 o 
  -7  11   7        1.85        1.66      4.48 o 
  -6  11   7        0.22       -5.20      3.55 o 
  -5  11   7        6.39        9.37      3.04 o 
  -4  11   7       25.42       26.39      4.49 o 
  -3  11   7       99.58       98.80      7.09 o 
  -2  11   7      161.51      129.19     11.31 o 
  -1  11   7       56.22       54.59      7.26 o 
   0  11   7     1181.69     1208.01     44.63 o 
   1  11   7        6.86        3.60      1.94 o 
   2  11   7       57.02       62.58      3.67 o 
   3  11   7       27.02       37.97      5.17 o 
   4  11   7      188.60      167.52     21.76 o 
   5  11   7       10.78       20.57     12.46 o 
   6  11   7        1.99      -12.31     11.31 o 
   7  11   7       28.32       27.15     14.93 o 
   8  11   7       20.20        7.86     10.16 o 
 -10  12   7      175.30      190.17     35.43 o 
  -9  12   7        0.88        9.88      7.08 o 
  -8  12   7       42.43       47.38      8.53 o 
  -7  12   7      152.59      150.88     14.51 o 
  -6  12   7        8.16       21.97      4.99 o 
  -5  12   7      159.10      156.78     11.04 o 
  -4  12   7      141.82      143.59      7.52 o 
  -3  12   7       93.23      108.79      7.55 o 
  -2  12   7      446.24      409.33     20.30 o 
  -1  12   7      396.18      400.81     22.37 o 
   0  12   7     3578.88     3527.86     67.07 o 
   1  12   7       64.34       58.96      7.06 o 
   2  12   7      290.84      277.08     13.01 o 
   3  12   7       85.92       67.22     15.68 o 
   4  12   7       29.20       23.30     10.32 o 
   5  12   7       61.91       59.35     20.07 o 
   6  12   7       62.88       34.65     15.94 o 
   7  12   7       77.84       34.81     18.92 o 
  -9  13   7      222.60      268.98     20.73 o 
  -8  13   7      176.99      206.49     17.72 o 
  -7  13   7       13.50       12.88      5.05 o 
  -6  13   7        2.01        9.56      4.97 o 
  -5  13   7        0.16        3.25      3.56 o 
  -4  13   7       52.84       56.90      8.31 o 
  -3  13   7      289.99      285.88     17.73 o 
  -2  13   7      616.70      589.24     33.87 o 
  -1  13   7       11.02        8.95      4.15 o 
   0  13   7        6.97       12.94      5.33 o 
   1  13   7      134.97      126.41     14.32 o 
   2  13   7        0.78       -0.89      2.53 o 
   3  13   7       40.39       22.58      8.90 o 
   4  13   7      338.14      369.77     40.99 o 
   5  13   7      228.58      257.80     28.70 o 
   6  13   7      103.82      124.34     29.69 o 
  -9  14   7       73.93       73.43     21.92 o 
  -8  14   7      273.36      320.20     22.11 o 
  -7  14   7      264.87      300.58     19.27 o 
  -6  14   7       20.42       13.42      5.10 o 
  -5  14   7       29.18       17.40      5.04 o 
  -4  14   7        4.68        6.75      4.11 o 
  -3  14   7       41.24       46.59      5.90 o 
  -2  14   7      208.19      232.19     17.34 o 
  -1  14   7      228.04      230.48     14.23 o 
   0  14   7       14.61       18.66      5.60 o 
   1  14   7        0.29       -3.54      5.33 o 
   2  14   7       11.80       13.32      7.16 o 
   3  14   7       18.40       16.97      7.66 o 
   4  14   7       97.22      125.75     19.87 o 
   5  14   7       88.21       92.85     17.38 o 
   6  14   7        9.45       26.60     10.92 o 
  -8  15   7       27.42       20.54      7.25 o 
  -7  15   7      619.28      657.90     31.18 o 
  -6  15   7        2.60        3.65      4.99 o 
  -5  15   7       26.42       39.73      7.69 o 
  -4  15   7        1.18       11.00      4.20 o 
  -3  15   7       57.46       57.56      8.53 o 
  -2  15   7       15.01        9.70      4.89 o 
  -1  15   7      191.35      213.44     19.38 o 
   0  15   7      569.09      571.48     39.55 o 
   1  15   7       10.30       18.56     13.10 o 
   2  15   7       81.64       65.63     13.88 o 
   3  15   7        5.25        3.04      5.69 o 
   4  15   7        8.28        7.63      6.35 o 
   5  15   7        4.28        5.32     11.71 o 
   6  15   7      197.79      296.87     46.82 o 
  -7  16   7        6.56        8.11      4.76 o 
  -6  16   7        0.03        4.47      4.33 o 
  -5  16   7       36.05       23.19      6.25 o 
  -4  16   7        8.71        6.92      5.91 o 
  -3  16   7      214.09      226.27     16.78 o 
  -2  16   7       43.08       45.96      6.81 o 
  -1  16   7        0.04        8.34      6.20 o 
   0  16   7        0.14       -4.09      5.32 o 
   1  16   7      116.06      132.23     18.82 o 
   2  16   7        1.19        1.70      4.35 o 
   3  16   7      127.78      138.82     20.64 o 
   4  16   7       33.75       34.62     21.87 o 
   5  16   7       50.42       78.12     24.06 o 
  -6  17   7       11.63       -3.01      5.60 o 
  -5  17   7        6.08       -1.18      3.34 o 
  -4  17   7      135.28      122.74     13.01 o 
  -3  17   7        0.16        0.32      4.27 o 
  -2  17   7       33.26       42.02      9.86 o 
  -1  17   7      370.08      401.37     34.43 o 
   0  17   7      112.36      106.12     14.07 o 
   1  17   7       47.14       49.49     12.44 o 
   2  17   7       28.89       33.95     11.18 o 
   3  17   7       21.01        8.25     18.88 o 
   4  17   7       96.99      126.06     37.58 o 
  -5  18   7      100.10      104.15     17.34 o 
  -4  18   7      133.61      130.55     13.93 o 
  -3  18   7        5.97       10.10      5.41 o 
  -2  18   7      122.58      152.95     17.30 o 
  -1  18   7      112.92      127.12     16.08 o 
   0  18   7        5.12        7.54      4.84 o 
   1  18   7       59.04       41.22     11.31 o 
   2  18   7      541.80      638.68     43.60 o 
   3  18   7      116.62      103.91     18.91 o 
  -3  19   7        2.44        3.42      6.48 o 
  -2  19   7      165.39      186.14     25.82 o 
  -1  19   7       18.80        4.42     16.44 o 
   0  19   7       48.37       60.79     27.31 o 
   1  19   7        0.24       -5.46     10.56 o 
   2  19   7       44.09       71.87     23.14 o 
 -12   0   8        1.08       17.21     11.89 o 
 -10   0   8      113.90       85.92     15.94 o 
  -8   0   8      143.45      156.37     14.65 o 
  -6   0   8     1316.42     1234.72     66.77 o 
  -4   0   8       34.08       34.45      5.27 o 
  -2   0   8      576.92      653.44     24.29 o 
   0   0   8     3771.12     4242.04     96.33 o 
   2   0   8     1077.27     1036.58     39.84 o 
   4   0   8      309.56      265.43     24.26 o 
   6   0   8        0.04       -0.17      2.95 o 
   8   0   8        0.99        4.32      7.15 o 
 -12   1   8        8.44        6.13     17.90 o 
 -11   1   8       26.58       22.67      7.24 o 
 -10   1   8       16.58        6.32      3.47 o 
  -9   1   8       97.51       91.76      8.00 o 
  -8   1   8      733.37      705.01     22.78 o 
  -7   1   8        3.08        2.91      2.92 o 
  -6   1   8     1147.68     1063.98     23.00 o 
  -5   1   8       38.64       40.44      4.12 o 
  -4   1   8      392.66      394.16     12.82 o 
  -3   1   8       53.88       45.84      5.19 o 
  -2   1   8       52.51       61.51      5.46 o 
  -1   1   8      306.17      340.18     12.25 o 
   0   1   8        0.05        1.82      1.42 o 
   1   1   8      229.45      224.33     17.30 o 
   2   1   8      424.16      419.22     12.86 o 
   3   1   8        1.23        1.25      1.93 o 
   4   1   8      387.42      357.99     21.94 o 
   5   1   8      379.15      366.48     19.47 o 
   6   1   8      324.43      313.27     18.71 o 
   7   1   8      417.88      468.39     34.76 o 
   8   1   8      108.03      121.50     16.10 o 
   9   1   8      160.33      143.95     26.86 o 
 -12   2   8       13.13       18.56      9.49 o 
 -11   2   8      175.50      182.63     17.36 o 
 -10   2   8       23.81       23.73      5.35 o 
  -9   2   8       92.63       99.77      9.94 o 
  -8   2   8      538.01      575.72     22.82 o 
  -7   2   8      235.75      263.10     16.18 o 
  -6   2   8      496.40      476.56     15.53 o 
  -5   2   8       42.86       46.68      4.32 o 
  -4   2   8        7.03        6.19      1.87 o 
  -3   2   8       69.89       57.60      4.94 o 
  -2   2   8      396.26      342.05     13.85 o 
  -1   2   8       79.74       88.80      6.41 o 
   0   2   8     2435.93     2655.80     35.88 o 
   1   2   8       69.42       64.39      5.49 o 
   2   2   8        4.16        2.72      1.79 o 
   3   2   8        0.03        2.03      1.92 o 
   4   2   8       51.53       65.88      7.33 o 
   5   2   8      737.02      692.97     23.99 o 
   6   2   8        5.40        0.39      5.33 o 
   7   2   8      504.16      532.03     50.39 o 
   8   2   8      193.35      196.45     20.30 o 
   9   2   8      256.84      237.15     34.90 o 
 -12   3   8       39.67       39.59     12.72 o 
 -11   3   8      202.80      231.32     19.66 o 
 -10   3   8        6.76        6.01      3.76 o 
  -9   3   8      166.32      175.17     13.64 o 
  -8   3   8        1.30        2.39      3.30 o 
  -7   3   8      512.12      525.02     21.09 o 
  -6   3   8        6.67        6.44      2.53 o 
  -5   3   8      305.21      287.69     10.93 o 
  -4   3   8      107.71      103.88      6.25 o 
  -3   3   8       90.98       73.17      5.45 o 
  -2   3   8      184.87      164.32     10.99 o 
  -1   3   8      944.12      961.80     28.85 o 
   0   3   8       62.64       70.04      6.22 o 
   1   3   8        0.58        2.87      1.98 o 
   2   3   8      210.51      191.04     16.71 o 
   3   3   8       42.97       46.13      4.80 o 
   4   3   8      222.62      248.92     16.24 o 
   5   3   8      108.01      109.88      8.09 o 
   6   3   8       36.54       35.18     14.14 o 
   7   3   8       77.36       77.14     19.61 o 
   8   3   8        4.38        6.47      8.11 o 
   9   3   8        0.23        1.55      9.05 o 
 -11   4   8        0.23        2.89      3.11 o 
 -10   4   8       39.17       39.13      6.23 o 
  -9   4   8        0.17        5.11      4.96 o 
  -8   4   8      214.93      175.91     12.95 o 
  -7   4   8     1950.70     1926.15     40.69 o 
  -6   4   8      184.16      168.27      9.97 o 
  -5   4   8      228.53      240.93      9.99 o 
  -4   4   8       11.96       12.87      2.19 o 
  -3   4   8      176.60      184.46      8.91 o 
  -2   4   8       42.84       28.07      9.33 o 
  -1   4   8       11.14        5.63      2.97 o 
   0   4   8      841.78      827.37     20.92 o 
   1   4   8       14.34        9.98      2.85 o 
   2   4   8       47.96       64.17      6.21 o 
   3   4   8        2.36        3.48      1.58 o 
   4   4   8      210.38      212.79     10.26 o 
   5   4   8      414.75      360.51     35.13 o 
   6   4   8       37.12       41.91      8.68 o 
   7   4   8        1.11       20.77     11.31 o 
   8   4   8       33.73       43.38     16.19 o 
   9   4   8        2.60       16.36     11.18 o 
 -11   5   8        3.53       -0.26      3.71 o 
 -10   5   8        1.51        8.00      3.81 o 
  -9   5   8      470.85      508.10     23.18 o 
  -8   5   8      222.14      200.51     15.58 o 
  -7   5   8        0.91        2.86      3.70 o 
  -6   5   8      160.56      134.28      9.47 o 
  -5   5   8      172.74      183.25     10.75 o 
  -4   5   8      672.73      644.28     15.58 o 
  -3   5   8      365.79      387.88     13.31 o 
  -2   5   8       88.42       88.95      6.04 o 
  -1   5   8      146.26      156.22      9.82 o 
   0   5   8      646.95      675.83     17.57 o 
   1   5   8     1274.42     1263.21     23.65 o 
   2   5   8      117.48      125.28      7.83 o 
   3   5   8      134.65      133.99     16.08 o 
   4   5   8       22.89       28.32      9.91 o 
   5   5   8        0.37       -5.49      3.66 o 
   6   5   8       94.27       18.92     25.53 o 
   7   5   8        9.99        5.82      7.62 o 
   8   5   8      135.92      122.22     27.04 o 
   9   5   8       20.62       39.19     17.66 o 
 -11   6   8       31.34       21.16      5.06 o 
 -10   6   8      156.24      145.93     13.24 o 
  -9   6   8      635.69      640.07     26.34 o 
  -8   6   8       86.74      107.40     11.83 o 
  -7   6   8      651.29      610.82     25.92 o 
  -6   6   8      249.46      249.55     14.03 o 
  -5   6   8       86.60       96.02      7.73 o 
  -4   6   8        0.00        1.67      1.74 o 
  -3   6   8       14.52        8.20      2.28 o 
  -2   6   8        2.92        2.04      1.66 o 
  -1   6   8      190.53      202.15      9.89 o 
   0   6   8      291.37      259.23      9.91 o 
   1   6   8      488.43      480.47     13.76 o 
   2   6   8        0.38        1.69      2.39 o 
   3   6   8       31.37       34.59      5.73 o 
   4   6   8      140.31      161.19     13.66 o 
   5   6   8        2.07        3.40      4.83 o 
   6   6   8       73.08       80.28     13.00 o 
   7   6   8       29.48       44.97     16.15 o 
   8   6   8        6.87        6.06      9.36 o 
   9   6   8       55.02       67.59     21.01 o 
 -11   7   8       85.58       83.37     11.87 o 
 -10   7   8        1.14       -3.93      4.36 o 
  -9   7   8       10.41       15.73      4.94 o 
  -8   7   8       59.08       78.13      9.20 o 
  -7   7   8      595.05      589.45     25.70 o 
  -6   7   8      214.82      219.21     13.28 o 
  -5   7   8       57.39       38.85      4.97 o 
  -4   7   8        0.34        1.22      1.75 o 
  -3   7   8        0.00       -0.49      1.64 o 
  -2   7   8       59.86       46.26      4.47 o 
  -1   7   8      151.90      149.82      9.87 o 
   0   7   8     1384.78     1307.64     24.90 o 
   1   7   8     2796.89     2930.40     35.84 o 
   2   7   8      777.79      832.17     17.62 o 
   3   7   8      405.36      415.90     18.40 o 
   4   7   8      147.01      132.61     14.85 o 
   5   7   8        8.23       14.65      3.72 o 
   6   7   8       88.29      123.08     26.92 o 
   7   7   8       11.29       19.03     10.96 o 
   8   7   8       97.94      100.67     25.83 o 
   9   7   8        4.34      -13.83     12.66 o 
 -11   8   8        0.01       -3.76      8.05 o 
 -10   8   8       41.74       27.46      6.30 o 
  -9   8   8     1111.10     1114.60     32.61 o 
  -8   8   8        3.25        5.07      3.42 o 
  -7   8   8        8.53        6.69      4.18 o 
  -6   8   8      290.72      249.41     14.11 o 
  -5   8   8       31.76       34.40      4.48 o 
  -4   8   8        1.72       24.49      4.45 o 
  -3   8   8       77.49       74.42      6.23 o 
  -2   8   8      444.46      458.96     15.83 o 
  -1   8   8       76.98       98.82      7.16 o 
   0   8   8      455.87      453.53     14.59 o 
   1   8   8       84.01       81.23      6.42 o 
   2   8   8     2198.17     2222.29     41.68 o 
   3   8   8        6.01        3.41      3.87 o 
   4   8   8      382.66      407.34     37.77 o 
   5   8   8        8.91       12.77     10.20 o 
   6   8   8       68.12       50.37     18.80 o 
   7   8   8      115.52      113.15     27.35 o 
   8   8   8        0.99       -0.26     10.30 o 
 -10   9   8        8.34        9.25      4.57 o 
  -9   9   8      106.01      115.62     10.65 o 
  -8   9   8      232.09      234.52     14.56 o 
  -7   9   8        0.88       -1.27      3.72 o 
  -6   9   8      228.65      265.23     13.48 o 
  -5   9   8      149.75      137.61      8.13 o 
  -4   9   8      207.47      263.52     15.33 o 
  -3   9   8       79.49       73.63      6.12 o 
  -2   9   8      299.14      292.83     11.19 o 
  -1   9   8       65.96       52.87      5.78 o 
   0   9   8       14.72       10.63      2.58 o 
   1   9   8     2209.94     2297.71     30.87 o 
   2   9   8      278.92      289.96      9.46 o 
   3   9   8       45.61       42.06      6.12 o 
   4   9   8       40.85       43.73     10.31 o 
   5   9   8       48.39       88.77     23.50 o 
   6   9   8       55.28      103.20     26.89 o 
   7   9   8        0.66       14.49     12.23 o 
   8   9   8       96.28      102.42     27.82 o 
 -10  10   8       87.85       84.19     10.96 o 
  -9  10   8       55.53       56.73     11.29 o 
  -8  10   8       47.14       46.01      7.87 o 
  -7  10   8        0.05       -0.78      3.78 o 
  -6  10   8      558.55      541.23     19.35 o 
  -5  10   8        0.00        1.86      2.64 o 
  -4  10   8      789.82      766.00     25.88 o 
  -3  10   8       98.62      100.22      6.89 o 
  -2  10   8        4.45        0.51      2.45 o 
  -1  10   8      268.76      295.07     12.19 o 
   0  10   8      366.92      333.53     13.50 o 
   1  10   8     2552.16     2628.63     36.84 o 
   2  10   8       97.95      113.18      6.38 o 
   3  10   8     1061.58      985.82     40.82 o 
   4  10   8        0.62        6.26      5.79 o 
   5  10   8       19.39       23.06     12.33 o 
   6  10   8      123.77      133.47     29.53 o 
   7  10   8       91.51       60.75     22.53 o 
   8  10   8       59.62       96.47     28.01 o 
 -10  11   8      110.39      107.64     15.75 o 
  -9  11   8        0.17       -0.81      6.17 o 
  -8  11   8       79.17       75.66     16.99 o 
  -7  11   8        5.77        3.86      4.73 o 
  -6  11   8       80.89       75.92      8.40 o 
  -5  11   8      216.10      223.50     11.77 o 
  -4  11   8      158.49      152.83      9.67 o 
  -3  11   8      289.92      298.41     11.41 o 
  -2  11   8       89.84       84.22      6.54 o 
  -1  11   8      751.43      760.06     17.27 o 
   0  11   8      571.08      553.47     18.07 o 
   1  11   8       93.76       89.44      4.88 o 
   2  11   8      493.42      487.94     23.07 o 
   3  11   8       46.87       51.17      8.02 o 
   4  11   8       16.42       13.26      8.46 o 
   5  11   8        0.18       -6.69      6.64 o 
   6  11   8       47.48       15.47     13.77 o 
   7  11   8        9.23       -1.55      8.61 o 
  -9  12   8        7.90       16.99      5.77 o 
  -8  12   8        4.03       -0.74      3.71 o 
  -7  12   8        2.10       -3.46      4.12 o 
  -6  12   8       52.06       47.09      8.61 o 
  -5  12   8      221.82      216.39     16.58 o 
  -4  12   8      443.93      450.61     22.98 o 
  -3  12   8       97.07       95.45      8.18 o 
  -2  12   8       87.82       90.70     10.10 o 
  -1  12   8      817.48      724.59     30.45 o 
   0  12   8      130.14      150.02     13.08 o 
   1  12   8       42.13       39.62      6.73 o 
   2  12   8        8.70        7.05      2.46 o 
   3  12   8       41.55       48.15     10.12 o 
   4  12   8        0.74       15.91      8.77 o 
   5  12   8        0.43        1.30      6.62 o 
   6  12   8       31.55       27.47     16.16 o 
  -9  13   8        3.02        6.52      5.05 o 
  -8  13   8        1.10        3.03      4.25 o 
  -7  13   8       53.91       68.84     11.68 o 
  -6  13   8       75.44       90.00     11.26 o 
  -5  13   8        0.10        0.93      4.07 o 
  -4  13   8       90.26       80.46     10.02 o 
  -3  13   8       13.80        6.89      6.80 o 
  -2  13   8      465.49      462.16     22.87 o 
  -1  13   8      570.89      566.07     24.40 o 
   0  13   8       48.51       60.25     10.22 o 
   1  13   8        7.91        8.80      5.60 o 
   2  13   8       39.54       26.64      9.79 o 
   3  13   8       62.04       99.26     19.23 o 
   4  13   8       48.56       54.02     14.31 o 
   5  13   8       26.98       25.59     10.65 o 
   6  13   8        7.17      -11.33     26.39 o 
  -8  14   8      162.12      178.41     17.17 o 
  -7  14   8      208.39      211.81     18.43 o 
  -6  14   8      141.18      163.99     18.25 o 
  -5  14   8        6.02        1.22      4.47 o 
  -4  14   8       53.89       55.91      8.75 o 
  -3  14   8      480.33      507.00     30.14 o 
  -2  14   8        4.68        6.76      5.32 o 
  -1  14   8       59.63       57.28     10.87 o 
   0  14   8       82.73       88.09     15.22 o 
   1  14   8      139.59      107.31     30.51 o 
   2  14   8       94.32       94.68     17.02 o 
   3  14   8        0.56       -5.02     16.96 o 
   4  14   8      308.46      289.38     31.12 o 
   5  14   8       31.60       57.90     15.32 o 
   6  14   8       30.10       69.18     23.36 o 
  -8  15   8      390.06      405.23     28.70 o 
  -7  15   8       31.73       16.97      5.32 o 
  -6  15   8      206.24      238.23     18.88 o 
  -5  15   8      161.58      167.64     15.45 o 
  -4  15   8      238.05      224.30     17.46 o 
  -3  15   8        6.61       -3.58      4.97 o 
  -2  15   8      467.66      495.44     30.15 o 
  -1  15   8      147.21      136.53     18.22 o 
   0  15   8        0.65        3.65     13.34 o 
   1  15   8       25.42       40.14     18.20 o 
   2  15   8       46.02       40.47     11.31 o 
   3  15   8        2.73       -3.49      7.45 o 
   4  15   8      142.72      167.44     33.53 o 
   5  15   8       14.34       18.93     13.72 o 
  -7  16   8       17.45       20.22      8.62 o 
  -6  16   8        2.05        3.05      4.27 o 
  -5  16   8       49.83       41.64      8.47 o 
  -4  16   8       35.68       45.08      8.63 o 
  -3  16   8       37.16       25.57      8.41 o 
  -2  16   8       76.01       79.74     11.08 o 
  -1  16   8      208.26      189.33     19.60 o 
   0  16   8       36.81       55.48     13.52 o 
   1  16   8       28.14       22.66      8.55 o 
   2  16   8      185.81      212.42     27.81 o 
   3  16   8        2.46        2.29      5.79 o 
   4  16   8      136.72      178.66     24.95 o 
  -6  17   8       53.30       47.75      9.70 o 
  -5  17   8      143.12      135.76     14.43 o 
  -4  17   8       67.47       60.84      9.74 o 
  -3  17   8       13.31       17.13      4.58 o 
  -2  17   8      169.44      172.44     18.82 o 
  -1  17   8      194.97      180.98     27.27 o 
   0  17   8        2.53        7.11      5.75 o 
   1  17   8       66.14       68.85     15.23 o 
   2  17   8      161.87      206.68     25.98 o 
   3  17   8       20.76       28.81     10.99 o 
  -5  18   8       98.87      100.05     17.64 o 
  -4  18   8       81.55       86.09     13.39 o 
  -3  18   8        0.42        0.18      6.47 o 
  -2  18   8       69.63       50.58     12.52 o 
  -1  18   8      149.07      131.39     16.77 o 
   0  18   8        1.25       -4.41      8.26 o 
   1  18   8      170.75      150.96     21.63 o 
   2  18   8        4.32      -13.60     11.62 o 
  -2  19   8       53.52       68.60     21.56 o 
  -1  19   8      234.46      232.75     29.76 o 
   0  19   8        0.46        4.47      9.88 o 
 -11   0   9      101.97       93.72     17.82 o 
  -9   0   9       22.61       40.73      8.40 o 
  -7   0   9       50.22       45.40     11.17 o 
  -5   0   9     1582.68     1510.63     60.64 o 
  -3   0   9       82.22      125.96      9.04 o 
  -1   0   9       61.59       60.78      9.83 o 
   1   0   9        0.54       -0.29      2.24 o 
   3   0   9      265.97      279.91     18.29 o 
   5   0   9      630.75      569.91     62.85 o 
   7   0   9       73.02       62.34     16.66 o 
 -11   1   9        0.02        6.87      4.77 o 
 -10   1   9        0.91       -2.54      3.64 o 
  -9   1   9        0.01       -1.87      4.19 o 
  -8   1   9       13.11       12.81      4.51 o 
  -7   1   9       69.57       71.02      8.04 o 
  -6   1   9      686.57      624.99     20.20 o 
  -5   1   9     5199.94     4947.21     91.41 o 
  -4   1   9      488.35      461.63     12.42 o 
  -3   1   9      708.03      703.34     16.79 o 
  -2   1   9      121.32      116.67      7.81 o 
  -1   1   9      620.12      712.28     18.96 o 
   0   1   9       80.46       78.01      6.73 o 
   1   1   9     1021.03     1096.38     27.72 o 
   2   1   9       45.76       59.58      6.87 o 
   3   1   9      621.94      590.16     32.03 o 
   4   1   9       15.26        6.67      2.77 o 
   5   1   9       20.43       15.48      3.70 o 
   6   1   9        1.84       -1.63      5.37 o 
   7   1   9       18.98       19.36     14.18 o 
   8   1   9       10.51        7.81      4.18 o 
   9   1   9       92.46       70.92     18.22 o 
 -11   2   9        6.73       11.62      5.95 o 
 -10   2   9        9.20        7.90      4.52 o 
  -9   2   9       79.23       71.76      9.02 o 
  -8   2   9        9.12        3.82      3.31 o 
  -7   2   9     1010.60     1047.10     31.13 o 
  -6   2   9     2197.37     2163.73     37.01 o 
  -5   2   9     1275.02     1272.35     25.67 o 
  -4   2   9      334.72      307.91     11.32 o 
  -3   2   9      732.40      764.74     17.50 o 
  -2   2   9       30.03       33.21      4.77 o 
  -1   2   9      250.39      231.91     10.88 o 
   0   2   9      108.57       80.92      6.86 o 
   1   2   9      179.93      182.86     11.39 o 
   2   2   9      305.79      275.28     12.10 o 
   3   2   9      206.59      198.05     11.86 o 
   4   2   9      746.65      720.99     45.59 o 
   5   2   9        9.53       12.21      3.82 o 
   6   2   9      124.58      119.53     15.36 o 
   7   2   9       69.92       79.28     13.46 o 
   8   2   9        8.38       29.39     12.60 o 
   9   2   9      143.05      117.50     25.16 o 
 -11   3   9       95.16      114.39     14.11 o 
 -10   3   9       78.54       89.16     10.36 o 
  -9   3   9      914.71      879.86     30.58 o 
  -8   3   9      192.84      217.76     14.82 o 
  -7   3   9      785.31      763.78     26.18 o 
  -6   3   9       54.48       64.11      6.71 o 
  -5   3   9      184.16      166.39      9.40 o 
  -4   3   9       66.03       62.10      5.09 o 
  -3   3   9      120.43      138.47      7.18 o 
  -2   3   9      320.11      323.45     14.51 o 
  -1   3   9       62.32       53.50      6.09 o 
   0   3   9       99.44      132.19     10.56 o 
   1   3   9       61.72       66.71      6.09 o 
   2   3   9      463.88      405.20     14.40 o 
   3   3   9       17.63       10.64      2.33 o 
   4   3   9      827.79      757.48     25.18 o 
   5   3   9      247.97      256.65     16.82 o 
   6   3   9       22.79       38.69     14.67 o 
   7   3   9        4.08        2.58      6.73 o 
   8   3   9      226.09      220.19     34.37 o 
   9   3   9       27.97        3.09      7.32 o 
 -11   4   9        2.48       -0.15      4.52 o 
 -10   4   9       29.11       31.95      8.03 o 
  -9   4   9       47.97       64.01      8.76 o 
  -8   4   9      130.47      129.37     11.48 o 
  -7   4   9      761.97      801.72     27.15 o 
  -6   4   9     1130.46     1056.56     38.68 o 
  -5   4   9      400.27      384.90     14.03 o 
  -4   4   9        3.51        4.75      2.74 o 
  -3   4   9      101.88       80.63      7.12 o 
  -2   4   9      100.40      103.35      6.85 o 
  -1   4   9      581.39      593.62     17.50 o 
   0   4   9     1588.07     1571.94     34.29 o 
   1   4   9       62.37       66.26      6.34 o 
   2   4   9      253.55      256.01     12.04 o 
   3   4   9       29.01       38.63      5.87 o 
   4   4   9       87.53       77.00      7.42 o 
   5   4   9       43.05       49.40      9.65 o 
   6   4   9      357.62      417.22     46.02 o 
   7   4   9       65.22       64.75     19.13 o 
   8   4   9       91.00       78.79     21.07 o 
   9   4   9      314.41      380.70     47.90 o 
 -11   5   9      146.74      150.68     20.17 o 
 -10   5   9        0.04        0.07      3.68 o 
  -9   5   9      325.73      319.91     18.90 o 
  -8   5   9      108.23       84.48      9.44 o 
  -7   5   9      972.08     1066.18     31.55 o 
  -6   5   9       28.49       31.80      4.79 o 
  -5   5   9      357.52      361.92     13.54 o 
  -4   5   9      416.76      385.58     14.56 o 
  -3   5   9        7.52        5.65      2.56 o 
  -2   5   9      130.21      110.20      7.74 o 
  -1   5   9      214.76      231.34     11.57 o 
   0   5   9        1.65        0.41      1.57 o 
   1   5   9       70.40       69.43      8.51 o 
   2   5   9       51.07       53.04      6.14 o 
   3   5   9      955.82      898.72     26.36 o 
   4   5   9      144.91       93.00     36.93 o 
   5   5   9       25.64        5.28      7.85 o 
   6   5   9       18.29       17.32     13.62 o 
   7   5   9       29.89       15.81     12.34 o 
   8   5   9       98.90       40.91     16.45 o 
 -11   6   9       36.65       33.39      7.79 o 
 -10   6   9      150.43      132.22     15.06 o 
  -9   6   9      705.61      741.73     28.96 o 
  -8   6   9       44.55       35.45      6.69 o 
  -7   6   9       46.54       38.27      6.12 o 
  -6   6   9      145.90      147.59      9.52 o 
  -5   6   9      858.31      785.63     17.16 o 
  -4   6   9       47.12       37.07      4.78 o 
  -3   6   9      136.89      141.66      8.76 o 
  -2   6   9      427.37      439.00     18.47 o 
  -1   6   9       15.11       13.92      3.29 o 
   0   6   9     1372.98     1396.70     32.06 o 
   1   6   9      126.90      137.77      9.81 o 
   2   6   9      134.94      121.24      8.80 o 
   3   6   9       16.98       21.78      6.15 o 
   4   6   9      251.58      255.82     18.48 o 
   5   6   9      228.05      214.36     20.49 o 
   6   6   9      223.60      210.39     34.96 o 
   7   6   9      207.90      166.74     31.98 o 
   8   6   9      152.47      115.39     27.31 o 
 -11   7   9      129.33      131.24     16.79 o 
 -10   7   9       35.43       36.43      7.76 o 
  -9   7   9       28.58       41.22      8.41 o 
  -8   7   9        4.37        0.85      3.99 o 
  -7   7   9       20.10       14.37      4.90 o 
  -6   7   9        1.61        8.71      2.70 o 
  -5   7   9      417.25      368.72     12.06 o 
  -4   7   9       31.80       42.59      6.24 o 
  -3   7   9      256.78      277.70     11.53 o 
  -2   7   9        0.00       -0.04      1.60 o 
  -1   7   9        0.20       -1.54      2.10 o 
   0   7   9       73.72       64.48      7.01 o 
   1   7   9      606.40      625.17     17.87 o 
   2   7   9     1564.56     1595.45     26.70 o 
   3   7   9     1003.91     1002.02     27.62 o 
   4   7   9      210.43      200.41     13.74 o 
   5   7   9      151.83      170.57     31.78 o 
   6   7   9      210.52      289.89     41.54 o 
   7   7   9       46.47       19.74     13.22 o 
   8   7   9       18.06       30.38     15.34 o 
 -10   8   9       59.71       47.06      9.59 o 
  -9   8   9      220.09      212.95     17.43 o 
  -8   8   9      103.23       80.81     15.55 o 
  -7   8   9       17.48       17.56      5.44 o 
  -6   8   9       87.21       53.72      5.84 o 
  -5   8   9      135.50      140.84      7.83 o 
  -4   8   9      137.36      136.34     11.65 o 
  -3   8   9      281.43      274.34     12.74 o 
  -2   8   9      250.14      223.69     14.35 o 
  -1   8   9      403.98      363.14     16.24 o 
   0   8   9       12.64        8.63      4.84 o 
   1   8   9       24.44       19.22      3.30 o 
   2   8   9        6.05        9.95      2.26 o 
   3   8   9      132.07      130.27      7.66 o 
   4   8   9        5.08        3.63      2.20 o 
   5   8   9        0.99        9.91      9.02 o 
   6   8   9        0.99        1.16      7.95 o 
   7   8   9      206.40      212.19     37.82 o 
   8   8   9      127.66      107.30     28.13 o 
 -10   9   9        3.53        5.09     11.27 o 
  -9   9   9        3.31        1.77      4.48 o 
  -8   9   9       56.32       58.20      8.88 o 
  -7   9   9        0.08        3.94      4.12 o 
  -6   9   9      265.64      317.36     16.37 o 
  -5   9   9      372.20      291.92     16.80 o 
  -4   9   9       30.75       18.56      3.94 o 
  -3   9   9      126.91      142.96     10.04 o 
  -2   9   9     1280.00     1272.56     44.87 o 
  -1   9   9      118.42      125.54      9.47 o 
   0   9   9      349.54      359.08     15.82 o 
   1   9   9     1038.01     1027.46     22.17 o 
   2   9   9        7.07        6.04      2.66 o 
   3   9   9       48.06       46.34      8.99 o 
   4   9   9       53.08       60.61     14.26 o 
   5   9   9       24.67       40.47     16.81 o 
   6   9   9        0.14       24.02     14.46 o 
   7   9   9      220.30      254.87     41.84 o 
 -10  10   9       32.52       30.57      9.28 o 
  -9  10   9      129.42      106.35     15.19 o 
  -8  10   9        0.66        3.77      4.75 o 
  -7  10   9        0.22        2.79      4.64 o 
  -6  10   9       19.00       13.41      4.77 o 
  -5  10   9       29.07       26.74      5.87 o 
  -4  10   9       48.64       49.88      5.87 o 
  -3  10   9      250.06      242.36     12.21 o 
  -2  10   9       42.97       34.99      4.51 o 
  -1  10   9     1835.01     1783.45     39.05 o 
   0  10   9        1.13        0.23      1.94 o 
   1  10   9      929.84      936.52     20.71 o 
   2  10   9       20.99       18.74      3.25 o 
   3  10   9      421.27      432.27     24.39 o 
   4  10   9        1.85        3.74      4.96 o 
   5  10   9       21.70       56.79     17.38 o 
   6  10   9        4.61       18.81     15.70 o 
   7  10   9       14.42       15.32     12.47 o 
  -9  11   9       10.86        0.00      4.62 o 
  -8  11   9      325.50      319.29     25.67 o 
  -7  11   9       48.29       66.73      9.30 o 
  -6  11   9       66.64       61.14      8.84 o 
  -5  11   9      165.92      143.33     12.54 o 
  -4  11   9      282.92      313.33     17.23 o 
  -3  11   9       96.09       93.41      7.33 o 
  -2  11   9        9.34       13.72      4.21 o 
  -1  11   9      306.33      302.83     18.93 o 
   0  11   9      182.14      178.27      9.16 o 
   1  11   9        0.40       -1.32      2.26 o 
   2  11   9        0.35        4.56      3.69 o 
   3  11   9       10.64        8.61      3.60 o 
   4  11   9        5.69        3.07      4.52 o 
   5  11   9       85.97       77.08     16.74 o 
   6  11   9       13.77       -4.71     15.20 o 
  -9  12   9      231.47      272.25     21.44 o 
  -8  12   9       50.07       30.11      7.24 o 
  -7  12   9       25.27       35.78      8.98 o 
  -6  12   9      105.38      103.44     14.45 o 
  -5  12   9       29.11       25.74      5.71 o 
  -4  12   9       35.38       30.84      5.47 o 
  -3  12   9       55.74       45.36      8.85 o 
  -2  12   9       23.67       23.70      3.47 o 
  -1  12   9       85.80       73.41     10.01 o 
   0  12   9        2.23        4.48      3.12 o 
   1  12   9        0.02       -4.04      3.62 o 
   2  12   9        8.47       16.08      8.91 o 
   3  12   9      199.24      214.44     26.11 o 
   4  12   9        4.45        6.93      7.45 o 
   5  12   9       22.33       15.62     10.57 o 
   6  12   9        0.06        9.07     18.11 o 
  -8  13   9        6.05       -6.59      5.52 o 
  -7  13   9       99.13       99.71     12.44 o 
  -6  13   9      266.00      272.52     23.56 o 
  -5  13   9      115.28      116.21     15.08 o 
  -4  13   9      163.99      193.30     19.03 o 
  -3  13   9        9.52        1.98      4.52 o 
  -2  13   9       41.95       39.95      8.92 o 
  -1  13   9      321.30      326.51     28.84 o 
   0  13   9        1.03       28.84     25.94 o 
   1  13   9        1.75       -0.61      6.40 o 
   2  13   9       75.67       72.23     25.44 o 
   3  13   9       91.02       55.84     14.52 o 
   4  13   9      166.43      202.71     26.59 o 
   5  13   9        4.37       13.10      8.75 o 
   6  13   9       40.56       56.76     22.26 o 
  -8  14   9       59.35       71.14     12.46 o 
  -7  14   9       12.09       -0.04      5.92 o 
  -6  14   9        6.92        8.85      6.52 o 
  -5  14   9        3.01        4.79      5.36 o 
  -4  14   9        4.48        4.88      5.36 o 
  -3  14   9        5.29        1.16      4.04 o 
  -2  14   9       21.54       15.16      7.51 o 
  -1  14   9       22.37        2.86      7.91 o 
   0  14   9      192.41      213.80     20.32 o 
   1  14   9       54.05       73.51     20.01 o 
   2  14   9       15.24        8.95      7.95 o 
   3  14   9       64.27       85.94     28.42 o 
   4  14   9      112.83      133.16     22.21 o 
   5  14   9      199.11      253.40     43.43 o 
  -7  15   9       90.58      105.28     15.10 o 
  -6  15   9        2.22        2.70      7.48 o 
  -5  15   9        0.64       -3.35      4.90 o 
  -4  15   9      204.29      221.21     21.25 o 
  -3  15   9       47.94       45.56      9.41 o 
  -2  15   9      202.54      216.96     20.82 o 
  -1  15   9       23.38       27.63      7.95 o 
   0  15   9       15.38        6.82     12.80 o 
   1  15   9      104.59      123.24     35.46 o 
   2  15   9        4.38        1.21     13.86 o 
   3  15   9      302.19      346.99     34.79 o 
   4  15   9      164.90      174.25     25.74 o 
  -6  16   9       12.80        1.96      5.24 o 
  -5  16   9       28.50       25.88      7.79 o 
  -4  16   9      274.70      334.16     26.55 o 
  -3  16   9      326.42      344.24     48.73 o 
  -2  16   9      199.76      196.68     20.07 o 
  -1  16   9        7.06       16.22      8.97 o 
   0  16   9      156.64      156.38     21.70 o 
   1  16   9       20.09       25.93     10.32 o 
   2  16   9        2.12        3.89      5.99 o 
   3  16   9      380.20      443.48     39.87 o 
   4  16   9        2.74        5.42     13.24 o 
  -5  17   9      254.76      286.99     29.67 o 
  -4  17   9       32.78       34.89      8.97 o 
  -3  17   9      110.75      109.68     15.89 o 
  -2  17   9       11.14        2.73      6.24 o 
  -1  17   9       32.52       25.94      9.88 o 
   0  17   9       30.61       41.47     12.80 o 
   1  17   9       26.11       12.93     10.03 o 
   2  17   9      133.83      173.27     55.32 o 
   3  17   9        8.02        7.54      8.98 o 
  -4  18   9       30.49       32.85     17.27 o 
  -3  18   9      337.26      355.49     27.17 o 
  -2  18   9       23.54       39.28     10.39 o 
  -1  18   9       10.50       14.90      9.05 o 
   0  18   9       76.07       58.08     14.12 o 
   1  18   9        0.34        4.52      5.78 o 
 -10   0  10       17.83       36.31     12.46 o 
  -8   0  10        0.31        7.43      6.41 o 
  -6   0  10     1315.44     1368.62     55.49 o 
  -4   0  10     1434.23     1411.36     53.10 o 
  -2   0  10      629.29      659.49     21.19 o 
   0   0  10       57.42       52.82     13.63 o 
   2   0  10     1713.89     1488.75    127.70 o 
   4   0  10      251.98      222.84     29.13 o 
   6   0  10        5.69       11.42      9.00 o 
   8   0  10       19.20       31.06     14.27 o 
 -11   1  10       28.76       32.77      7.81 o 
 -10   1  10      182.05      194.65     17.89 o 
  -9   1  10       37.67       33.96      7.95 o 
  -8   1  10      282.90      300.83     20.08 o 
  -7   1  10      184.66      146.53     11.71 o 
  -6   1  10       95.96       96.51      9.36 o 
  -5   1  10        0.32       -0.10      2.79 o 
  -4   1  10      683.55      687.94     18.90 o 
  -3   1  10       30.52       29.22      5.20 o 
  -2   1  10      906.04      865.57     17.19 o 
  -1   1  10      290.03      272.82     12.44 o 
   0   1  10        9.74        8.03      3.04 o 
   1   1  10       67.77       66.89      7.45 o 
   2   1  10      688.93      624.51     33.61 o 
   3   1  10       18.59       11.59      3.54 o 
   4   1  10      438.75      405.57     19.65 o 
   5   1  10       30.59       19.23      6.39 o 
   6   1  10      535.88      536.02     49.60 o 
   7   1  10       23.82       49.25     11.05 o 
   8   1  10       59.59       48.38     15.54 o 
 -11   2  10       21.95       26.83      7.93 o 
 -10   2  10        2.94        1.83      3.80 o 
  -9   2  10       50.56       60.46      8.43 o 
  -8   2  10      349.00      353.01     18.90 o 
  -7   2  10      800.05      763.10     26.32 o 
  -6   2  10     4595.00     4724.25     72.80 o 
  -5   2  10     1375.29     1280.81     31.79 o 
  -4   2  10      169.92      134.91      9.09 o 
  -3   2  10      213.07      205.52     10.13 o 
  -2   2  10      872.40      889.13     20.90 o 
  -1   2  10       65.06       65.00      5.97 o 
   0   2  10        0.18       -2.30      2.60 o 
   1   2  10       36.04       36.94      4.46 o 
   2   2  10       17.44       15.90      2.98 o 
   3   2  10      530.36      547.85     18.77 o 
   4   2  10      220.11      224.48     15.67 o 
   5   2  10        0.03       -1.96      4.82 o 
   6   2  10        3.39        9.27      5.65 o 
   7   2  10      200.96      219.78     21.91 o 
   8   2  10       12.77       14.08      6.39 o 
 -11   3  10        5.66       10.55      5.64 o 
 -10   3  10       33.68       35.30      8.09 o 
  -9   3  10        0.05       -0.66      3.23 o 
  -8   3  10       66.93       82.41      9.35 o 
  -7   3  10      443.79      420.99     17.55 o 
  -6   3  10     1367.79     1277.81     39.73 o 
  -5   3  10        2.80        0.10      3.24 o 
  -4   3  10       13.33        7.93      4.18 o 
  -3   3  10       26.37       21.41      3.57 o 
  -2   3  10      127.06      113.58     11.87 o 
  -1   3  10      320.50      309.65     19.12 o 
   0   3  10       60.74       72.98      8.26 o 
   1   3  10       31.60       35.48      5.49 o 
   2   3  10     1079.53     1042.65     31.45 o 
   3   3  10       98.35      106.68      7.85 o 
   4   3  10      143.29      124.26     23.88 o 
   5   3  10      252.23      287.60     38.05 o 
   6   3  10      209.29      212.38     22.03 o 
   7   3  10       69.04       57.13     17.31 o 
   8   3  10      293.01      294.50     40.55 o 
 -11   4  10       88.54       54.23     11.62 o 
 -10   4  10       13.91        6.79      8.74 o 
  -9   4  10        2.20        3.57      4.88 o 
  -8   4  10       81.18       72.25      8.75 o 
  -7   4  10      185.98      174.99     11.32 o 
  -6   4  10     1113.90     1108.29     36.44 o 
  -5   4  10      408.70      396.16     15.20 o 
  -4   4  10      101.70      102.56      7.88 o 
  -3   4  10        4.19        1.48      2.62 o 
  -2   4  10      247.75      253.83     14.81 o 
  -1   4  10      100.21       78.83     10.01 o 
   0   4  10      137.47      147.63     10.93 o 
   1   4  10      509.57      479.68     27.71 o 
   2   4  10        6.03        8.26      2.87 o 
   3   4  10     2293.66     2388.67     39.03 o 
   4   4  10      534.27      465.64     22.73 o 
   5   4  10       21.99       17.56      8.75 o 
   6   4  10       41.92       64.71     19.45 o 
   7   4  10      240.27      230.13     36.30 o 
   8   4  10        2.67      -11.51     10.37 o 
 -11   5  10        3.87       10.98      7.30 o 
 -10   5  10       24.87       16.38      5.29 o 
  -9   5  10        3.37        5.97      3.96 o 
  -8   5  10        6.38       11.84      4.50 o 
  -7   5  10      441.35      382.98     16.60 o 
  -6   5  10       87.08       77.04      7.24 o 
  -5   5  10      458.16      420.15     14.54 o 
  -4   5  10      331.41      303.32     13.38 o 
  -3   5  10       36.60       28.29      5.39 o 
  -2   5  10      142.44      154.40     11.59 o 
  -1   5  10      130.90      135.58     10.74 o 
   0   5  10     1155.33     1162.08     30.59 o 
   1   5  10      210.68      203.32     16.27 o 
   2   5  10     2286.95     2348.22     41.79 o 
   3   5  10       56.70       62.61      9.00 o 
   4   5  10      288.71      267.55     19.19 o 
   5   5  10      738.19      743.07     38.59 o 
   6   5  10       10.63        6.02      7.60 o 
   7   5  10        4.19        9.30      8.99 o 
   8   5  10       10.87        0.50      6.71 o 
 -11   6  10       46.52       54.03     11.04 o 
 -10   6  10       91.86       66.14     10.26 o 
  -9   6  10       53.90       47.80      9.51 o 
  -8   6  10      331.38      344.78     19.41 o 
  -7   6  10       34.76       30.89      8.23 o 
  -6   6  10       21.81       14.39      3.42 o 
  -5   6  10      148.68      144.97      7.94 o 
  -4   6  10      258.15      252.99     12.20 o 
  -3   6  10       51.81       48.05      6.68 o 
  -2   6  10       42.25       43.91      5.48 o 
  -1   6  10      543.01      554.68     21.61 o 
   0   6  10        1.71        1.33      2.41 o 
   1   6  10        3.16        2.31      2.84 o 
   2   6  10      485.90      460.00     18.17 o 
   3   6  10     1569.30     1582.34     31.28 o 
   4   6  10      174.95      232.46     33.88 o 
   5   6  10        7.15       50.90     18.11 o 
   6   6  10       49.59       59.80     20.14 o 
   7   6  10        3.27        3.85      8.47 o 
   8   6  10       61.99       71.69     21.06 o 
 -10   7  10       49.13       48.92      8.27 o 
  -9   7  10       45.76       41.50      7.53 o 
  -8   7  10       43.95       24.94      5.46 o 
  -7   7  10      459.63      446.64     21.55 o 
  -6   7  10       12.13        4.19      2.46 o 
  -5   7  10     1012.17      990.80     38.53 o 
  -4   7  10      204.97      201.41     14.34 o 
  -3   7  10      959.09      973.44     29.84 o 
  -2   7  10      525.81      539.01     19.11 o 
  -1   7  10       30.62       25.40      4.80 o 
   0   7  10        0.76        0.88      2.30 o 
   1   7  10       12.35        5.53      2.57 o 
   2   7  10      139.68      154.09      9.08 o 
   3   7  10        0.21        1.11      4.08 o 
   4   7  10      182.04      179.51     12.47 o 
   5   7  10       31.71       24.46     12.21 o 
   6   7  10       84.48       72.51     21.14 o 
   7   7  10        6.81       23.35     14.46 o 
 -10   8  10        9.89        8.98      5.86 o 
  -9   8  10       78.30       86.73     10.11 o 
  -8   8  10        4.87        6.00      4.72 o 
  -7   8  10      224.23      238.22     15.87 o 
  -6   8  10      120.47      110.97     10.50 o 
  -5   8  10       29.89       46.78      4.49 o 
  -4   8  10        8.87        1.72      4.22 o 
  -3   8  10       11.63       11.78      4.40 o 
  -2   8  10        6.09        7.08      2.79 o 
  -1   8  10      562.52      553.68     21.45 o 
   0   8  10      199.48      213.76     11.45 o 
   1   8  10      468.92      465.46     16.44 o 
   2   8  10      736.28      755.04     19.21 o 
   3   8  10       38.10       34.85      5.49 o 
   4   8  10        4.31       -3.38      4.88 o 
   5   8  10      140.15      142.36     22.15 o 
   6   8  10        7.96       26.55     15.75 o 
   7   8  10        0.79       -3.50     10.77 o 
 -10   9  10      101.75       88.83     12.36 o 
  -9   9  10      152.47      167.37     15.98 o 
  -8   9  10        2.70       -0.38      6.62 o 
  -7   9  10      166.19      188.24     15.62 o 
  -6   9  10      172.98      155.19     13.69 o 
  -5   9  10        0.13       -0.84      2.74 o 
  -4   9  10      138.93      136.31     10.83 o 
  -3   9  10      273.93      234.79     13.04 o 
  -2   9  10      251.66      249.09     12.97 o 
  -1   9  10       15.80       14.37      5.09 o 
   0   9  10      817.31      840.57     23.30 o 
   1   9  10        3.44        7.82      2.36 o 
   2   9  10      161.79      130.07      8.35 o 
   3   9  10        6.80        3.38      4.67 o 
   4   9  10       76.85       89.54     12.49 o 
   5   9  10       15.87       22.54     10.28 o 
   6   9  10      110.18       94.79     26.37 o 
   7   9  10       33.76       62.67     22.87 o 
  -9  10  10       32.39       25.10      8.86 o 
  -8  10  10       20.41       35.54      7.71 o 
  -7  10  10      236.31      226.27     17.26 o 
  -6  10  10        0.00        1.14      4.30 o 
  -5  10  10      162.76      128.66     12.12 o 
  -4  10  10      401.47      321.68     18.33 o 
  -3  10  10      282.45      253.76     14.11 o 
  -2  10  10       94.85       94.64      8.06 o 
  -1  10  10      158.35      152.69     11.14 o 
   0  10  10     1058.35     1110.90     30.96 o 
   1  10  10       22.89       18.44      4.19 o 
   2  10  10        0.00        2.69      4.34 o 
   3  10  10        0.28       -2.55      4.29 o 
   4  10  10       41.45       38.60      8.79 o 
   5  10  10       45.09       43.09      9.07 o 
   6  10  10       10.21       10.25      9.79 o 
  -9  11  10        2.39       21.99     10.70 o 
  -8  11  10        1.39        2.99      4.64 o 
  -7  11  10       14.75       19.06      5.45 o 
  -6  11  10       89.17       85.14     10.45 o 
  -5  11  10       35.36       49.96      7.49 o 
  -4  11  10       31.38       18.23      5.59 o 
  -3  11  10        0.32        3.10      4.11 o 
  -2  11  10        1.36       -1.90      2.32 o 
  -1  11  10       50.67       44.49      6.00 o 
   0  11  10       19.36       10.72      4.57 o 
   1  11  10        1.54        7.33      2.96 o 
   2  11  10       77.79       67.28      9.34 o 
   3  11  10       76.47       72.72     18.55 o 
   4  11  10      149.69      152.19     23.27 o 
   5  11  10        9.48       25.87     11.75 o 
   6  11  10       34.31       44.98     14.07 o 
  -9  12  10        5.49       15.24      8.30 o 
  -8  12  10       26.65       21.42      7.60 o 
  -7  12  10        2.67        4.35      5.68 o 
  -6  12  10      209.11      211.04     20.99 o 
  -5  12  10       24.55       19.78      6.59 o 
  -4  12  10        7.50        1.89      4.81 o 
  -3  12  10      930.51      906.46     41.19 o 
  -2  12  10     1237.60     1334.51     45.08 o 
  -1  12  10      105.48       96.91     12.19 o 
   0  12  10      243.05      224.32     24.95 o 
   1  12  10       46.42       63.88     12.00 o 
   2  12  10        0.31        1.41      6.27 o 
   3  12  10      289.30      370.01     35.17 o 
   4  12  10       23.00       11.90      9.02 o 
   5  12  10      475.55      634.45     79.15 o 
  -8  13  10       27.94       35.82      9.28 o 
  -7  13  10      113.93      122.72     17.15 o 
  -6  13  10       38.93       73.59     12.84 o 
  -5  13  10       42.01       56.40     11.07 o 
  -4  13  10        2.99        6.63      6.42 o 
  -3  13  10      120.68      133.61     16.34 o 
  -2  13  10       85.11       84.05     11.96 o 
  -1  13  10       23.13       10.96      5.45 o 
   0  13  10       22.73       25.53     11.14 o 
   1  13  10       16.73       21.88     13.82 o 
   2  13  10        2.71       -3.78      6.44 o 
   3  13  10       20.21       17.07      8.66 o 
   4  13  10      158.92      173.44     25.62 o 
   5  13  10        2.08        9.13     12.34 o 
  -7  14  10       11.77        4.28      6.13 o 
  -6  14  10      130.56      125.89     19.14 o 
  -5  14  10       17.51       22.79      7.37 o 
  -4  14  10       19.73       20.33      9.21 o 
  -3  14  10      124.27       94.64     16.90 o 
  -2  14  10      234.27      258.72     38.46 o 
  -1  14  10        6.04        5.23      3.81 o 
   0  14  10      108.74      103.68     14.74 o 
   1  14  10      173.22      244.55     42.80 o 
   2  14  10        3.79       12.54      9.35 o 
   3  14  10      179.78      243.35     29.61 o 
   4  14  10      318.43      447.67     41.13 o 
  -7  15  10        1.51        4.89      6.39 o 
  -6  15  10        2.60       -2.97      5.19 o 
  -5  15  10        6.58        7.73      6.38 o 
  -4  15  10        0.81        9.78      5.48 o 
  -3  15  10        2.94        7.27      7.81 o 
  -2  15  10      143.60      177.40     23.64 o 
  -1  15  10       25.79       18.74      8.13 o 
   0  15  10       12.12       14.29      7.86 o 
   1  15  10        0.01       -1.73      4.74 o 
   2  15  10       60.75       60.92     15.04 o 
   3  15  10       87.62      123.33     22.07 o 
   4  15  10       63.19       83.19     25.97 o 
  -6  16  10       10.07        9.25     10.17 o 
  -5  16  10       57.30       81.00     16.67 o 
  -4  16  10       33.61       23.88      9.03 o 
  -3  16  10      152.98      149.53     18.65 o 
  -2  16  10        5.45        7.24     12.68 o 
  -1  16  10      173.76      162.53     18.74 o 
   0  16  10       32.23       42.07     48.67 o 
   1  16  10        0.10       17.80     14.89 o 
   2  16  10      212.62      234.55     29.09 o 
   3  16  10       67.06       49.41     20.69 o 
  -4  17  10      120.95      120.88     30.14 o 
  -3  17  10      124.23      134.24     21.41 o 
  -2  17  10       11.75        7.11      5.07 o 
  -1  17  10       10.87       -5.04      6.18 o 
   0  17  10       34.89       42.76     12.61 o 
   1  17  10      202.84      228.55     28.54 o 
 -11   0  11      287.66      408.90     56.36 o 
  -9   0  11      165.75      186.42     27.09 o 
  -7   0  11       50.02       59.94     19.68 o 
  -5   0  11     5504.53     5451.81    110.64 o 
  -3   0  11      681.36      681.12     29.96 o 
  -1   0  11        2.21        5.78      4.50 o 
   1   0  11      110.70       93.07     10.33 o 
   3   0  11     4521.46     3888.25    422.48 o 
   5   0  11       25.21       19.74     11.67 o 
   7   0  11       17.10      -14.07      9.38 o 
 -11   1  11       23.21       22.38      7.56 o 
 -10   1  11      139.45      141.49     15.73 o 
  -9   1  11        8.83       11.00      6.64 o 
  -8   1  11      557.71      607.46     29.32 o 
  -7   1  11      111.65      120.85     12.64 o 
  -6   1  11      195.74      188.49     15.01 o 
  -5   1  11      170.65      170.21     14.05 o 
  -4   1  11       20.83       11.93      2.79 o 
  -3   1  11        0.15       -0.76      2.51 o 
  -2   1  11      737.41      700.15     23.07 o 
  -1   1  11      104.01       96.15      8.42 o 
   0   1  11       21.96       16.21      3.44 o 
   1   1  11        3.44        0.25      2.30 o 
   2   1  11      213.90      213.91     12.20 o 
   3   1  11      411.93      381.77     21.78 o 
   4   1  11       27.85       18.41      4.20 o 
   5   1  11      128.50      132.63     17.15 o 
   6   1  11      135.62      133.43     17.37 o 
   7   1  11       71.21       60.24     12.18 o 
   8   1  11       26.50       25.13     11.47 o 
 -11   2  11      128.54      147.94     23.23 o 
 -10   2  11      114.01      117.41     14.21 o 
  -9   2  11       58.13       64.90     10.34 o 
  -8   2  11       25.92       26.32      9.58 o 
  -7   2  11      143.82      165.05     12.77 o 
  -6   2  11     1728.37     1793.33     46.44 o 
  -5   2  11      224.87      205.46     13.36 o 
  -4   2  11     2429.96     2336.59     57.72 o 
  -3   2  11      526.51      483.27     19.45 o 
  -2   2  11       65.72       64.29      8.00 o 
  -1   2  11      235.11      213.54     14.09 o 
   0   2  11       70.16       73.87      8.52 o 
   1   2  11      132.33      127.36     10.91 o 
   2   2  11       18.80       20.17      4.80 o 
   3   2  11     2110.01     2085.07     73.74 o 
   4   2  11       68.45       56.85      8.42 o 
   5   2  11       49.71       45.42     10.68 o 
   6   2  11        2.44        0.39      4.73 o 
   7   2  11      404.55      352.26     43.62 o 
   8   2  11       15.42       16.69      7.61 o 
 -11   3  11        9.10       18.62     10.26 o 
 -10   3  11        0.03       -0.05      5.67 o 
  -9   3  11       10.31       17.42      4.92 o 
  -8   3  11       26.18       26.98      7.35 o 
  -7   3  11       24.82       21.41      5.30 o 
  -6   3  11      297.45      286.07     19.01 o 
  -5   3  11      102.14       94.93      8.28 o 
  -4   3  11     1119.27     1100.96     29.54 o 
  -3   3  11       11.71        7.15      3.47 o 
  -2   3  11      660.67      574.19     20.80 o 
  -1   3  11      112.10      102.88      9.83 o 
   0   3  11       78.34       85.65     11.65 o 
   1   3  11       43.71       47.86      6.59 o 
   2   3  11     1181.05     1241.40     28.41 o 
   3   3  11       43.45       45.30      5.30 o 
   4   3  11       19.70       17.47      4.96 o 
   5   3  11       27.20       20.00      7.31 o 
   6   3  11      109.42      124.56     22.37 o 
   7   3  11        6.22       18.61     12.30 o 
   8   3  11        6.84      -10.79      9.15 o 
 -11   4  11      264.78      298.03     32.53 o 
 -10   4  11       73.67       88.77     10.85 o 
  -9   4  11      265.22      303.09     19.03 o 
  -8   4  11        0.01       -6.22      4.33 o 
  -7   4  11       11.38       11.36      5.92 o 
  -6   4  11       22.10       17.61      4.94 o 
  -5   4  11      642.04      604.97     25.85 o 
  -4   4  11        0.04       -2.10      3.01 o 
  -3   4  11      114.42       98.27      8.93 o 
  -2   4  11      268.56      233.70     13.26 o 
  -1   4  11       45.47       35.23      7.32 o 
   0   4  11       85.25       79.27     10.68 o 
   1   4  11     1254.52     1307.26     53.82 o 
   2   4  11        0.05        2.24      4.47 o 
   3   4  11        3.37        4.54      2.68 o 
   4   4  11       86.08       91.19     12.68 o 
   5   4  11        3.71        7.94      5.18 o 
   6   4  11       42.63       37.15     15.55 o 
   7   4  11      317.51      344.40     45.33 o 
 -10   5  11        4.74        3.36      4.09 o 
  -9   5  11       28.16       18.86      5.12 o 
  -8   5  11       22.89       17.29      6.47 o 
  -7   5  11      143.57      151.83     12.74 o 
  -6   5  11        1.41        4.18      4.35 o 
  -5   5  11      314.36      323.95     14.35 o 
  -4   5  11      222.07      206.02     12.81 o 
  -3   5  11       19.15       10.71      3.47 o 
  -2   5  11      181.49      143.13     10.42 o 
  -1   5  11       38.63       45.05      7.23 o 
   0   5  11      543.73      531.35     26.72 o 
   1   5  11       24.76       24.78      5.35 o 
   2   5  11      750.65      816.97     34.36 o 
   3   5  11      143.17      142.01      9.98 o 
   4   5  11      526.12      565.88     31.78 o 
   5   5  11      317.18      338.71     47.93 o 
   6   5  11        3.42       13.34     13.22 o 
   7   5  11        6.43        8.28      9.19 o 
 -10   6  11       59.29       60.52      9.42 o 
  -9   6  11       27.45       21.81      8.33 o 
  -8   6  11       18.20       20.11      5.08 o 
  -7   6  11       80.00       81.06      9.54 o 
  -6   6  11      219.75      234.47     15.37 o 
  -5   6  11       20.16       19.96      4.73 o 
  -4   6  11      418.40      353.10     15.09 o 
  -3   6  11     1020.80      951.52     36.87 o 
  -2   6  11      557.54      542.08     26.25 o 
  -1   6  11        4.17        3.14      3.35 o 
   0   6  11      431.91      433.17     20.29 o 
   1   6  11      127.02      107.45      9.71 o 
   2   6  11      443.20      452.13     22.56 o 
   3   6  11        5.61        5.79      2.99 o 
   4   6  11      183.62      202.92     14.59 o 
   5   6  11       59.94       41.50     12.21 o 
   6   6  11        4.06        6.23      8.85 o 
   7   6  11       66.70       64.92     22.73 o 
 -10   7  11        7.04        6.17      5.11 o 
  -9   7  11       18.02       10.38      4.63 o 
  -8   7  11      133.69      157.29     13.91 o 
  -7   7  11       76.09       79.78      9.58 o 
  -6   7  11      150.95      175.79     13.45 o 
  -5   7  11      214.41      197.38     11.54 o 
  -4   7  11       11.90       13.46      4.74 o 
  -3   7  11     1177.91     1055.15     43.64 o 
  -2   7  11       58.00       50.18      7.10 o 
  -1   7  11     1302.66     1319.18     50.50 o 
   0   7  11      536.34      564.16     22.95 o 
   1   7  11      599.77      598.16     23.89 o 
   2   7  11      231.42      239.33     11.97 o 
   3   7  11       81.36       56.68     23.92 o 
   4   7  11      407.05      439.09     28.32 o 
   5   7  11       43.50       31.47      8.81 o 
   6   7  11      198.21      208.24     27.19 o 
   7   7  11      187.88      220.13     39.18 o 
 -10   8  11       24.63       22.00      8.35 o 
  -9   8  11        2.19       12.15      4.72 o 
  -8   8  11        1.37       -1.75      6.56 o 
  -7   8  11      120.49      110.35     12.42 o 
  -6   8  11      291.01      295.71     17.49 o 
  -5   8  11      279.80      264.43     16.08 o 
  -4   8  11      987.89      856.14     29.64 o 
  -3   8  11      174.89      169.15     13.30 o 
  -2   8  11       10.53        1.89      3.77 o 
  -1   8  11       19.71       15.92      4.18 o 
   0   8  11      355.54      351.27     18.07 o 
   1   8  11        0.04       -2.05      2.07 o 
   2   8  11      224.05      241.93     13.28 o 
   3   8  11        3.00        1.39      5.28 o 
   4   8  11       35.65       30.32      7.82 o 
   5   8  11       69.33       76.40     12.57 o 
   6   8  11        7.35        6.86      7.67 o 
   7   8  11       65.66       39.11     19.31 o 
  -9   9  11       49.59       61.38      9.19 o 
  -8   9  11       17.16       16.78      5.46 o 
  -7   9  11      299.64      306.89     19.59 o 
  -6   9  11      228.49      230.30     15.66 o 
  -5   9  11        2.28        0.86      2.86 o 
  -4   9  11      132.35      137.44     10.65 o 
  -3   9  11      177.97      168.21     12.99 o 
  -2   9  11        3.88        2.36      2.87 o 
  -1   9  11       67.68       71.11      8.18 o 
   0   9  11        4.59        7.57      4.34 o 
   1   9  11       92.30       67.97     17.56 o 
   2   9  11      181.30      177.70     14.72 o 
   3   9  11       47.86       52.87      9.94 o 
   4   9  11      104.69      129.14     15.78 o 
   5   9  11       11.04       25.98      7.41 o 
   6   9  11      194.45      244.25     26.26 o 
  -9  10  11       10.42       16.02      6.95 o 
  -8  10  11        0.24       -2.39      3.60 o 
  -7  10  11       10.90        9.69      4.88 o 
  -6  10  11        0.22        2.26      4.19 o 
  -5  10  11        5.03        0.26      3.25 o 
  -4  10  11       12.08       10.16      3.62 o 
  -3  10  11      486.82      503.41     22.26 o 
  -2  10  11      191.42      182.66     17.88 o 
  -1  10  11       16.15        5.22      4.56 o 
   0  10  11       11.62        6.17      4.04 o 
   1  10  11       12.52        8.16      4.27 o 
   2  10  11        0.28        6.28      3.73 o 
   3  10  11        1.12        0.08      3.92 o 
   4  10  11       23.05       26.24     10.52 o 
   5  10  11       40.00       21.11     11.44 o 
  -9  11  11      192.04      188.00     27.21 o 
  -8  11  11       24.97       16.33      5.41 o 
  -7  11  11       98.11      126.00     15.53 o 
  -6  11  11        1.30       -3.25      4.34 o 
  -5  11  11       33.11       34.06      6.36 o 
  -4  11  11      107.69      123.22     10.74 o 
  -3  11  11      261.25      302.04     17.09 o 
  -2  11  11        3.15        2.09      2.99 o 
  -1  11  11      551.60      551.73     21.24 o 
   0  11  11      137.62      176.60     31.25 o 
   1  11  11       35.99        3.66      6.07 o 
   2  11  11       14.30        6.97     13.42 o 
   3  11  11       30.22       22.95     10.58 o 
   4  11  11       28.33       26.14     11.62 o 
   5  11  11      152.93      152.01     33.61 o 
  -8  12  11        0.08       -9.48      6.32 o 
  -7  12  11      162.25      144.80     18.23 o 
  -6  12  11       11.74       16.28      7.39 o 
  -5  12  11        1.09       -0.10      5.36 o 
  -4  12  11        0.08        4.64      4.79 o 
  -3  12  11       83.36       67.63     15.21 o 
  -2  12  11      240.52      200.20     23.28 o 
  -1  12  11        8.56        8.52      6.02 o 
   0  12  11        2.18        8.90      7.31 o 
   1  12  11        0.43       -0.42      6.10 o 
   2  12  11        0.04        2.11      5.73 o 
   3  12  11        2.97        9.53      6.13 o 
   4  12  11       39.69       19.91     20.81 o 
   5  12  11        0.38       11.91     12.78 o 
  -7  13  11      312.10      332.66     28.14 o 
  -6  13  11       33.03       53.26     12.04 o 
  -5  13  11       19.64       -1.26      5.62 o 
  -4  13  11       26.21       22.86      6.34 o 
  -3  13  11      348.39      401.12     34.69 o 
  -2  13  11        7.77        3.96      8.38 o 
  -1  13  11      811.92      865.05     36.47 o 
   0  13  11        1.31       -3.82      7.03 o 
   1  13  11        5.54       12.96      8.32 o 
   2  13  11        2.05        3.55      6.40 o 
   3  13  11      146.79      154.88     24.59 o 
   4  13  11       36.89       79.86     25.81 o 
  -7  14  11        7.43       26.34     10.78 o 
  -6  14  11       76.91       94.50     15.02 o 
  -5  14  11       52.89       43.91     10.40 o 
  -4  14  11        4.38        6.82      5.79 o 
  -3  14  11       25.69       30.43      8.29 o 
  -2  14  11        0.80        0.03      4.76 o 
  -1  14  11       24.34       22.51     10.09 o 
   0  14  11       60.65       33.51      9.34 o 
   1  14  11       20.10        3.48      7.62 o 
   2  14  11       48.67       75.64     16.77 o 
   3  14  11       32.22        9.40     12.12 o 
  -6  15  11       45.91       41.32     11.99 o 
  -5  15  11       88.45      105.50     15.48 o 
  -4  15  11        9.72        8.63      5.28 o 
  -3  15  11        1.72       -3.50      5.16 o 
  -2  15  11        1.89        1.48      5.47 o 
  -1  15  11        2.38        0.11      5.49 o 
   0  15  11        0.03      -12.68      8.45 o 
   1  15  11       35.61       17.65      9.51 o 
   2  15  11        0.19      -21.86     14.58 o 
  -4  16  11      272.38      320.94     71.69 o 
  -3  16  11       95.03       81.61     13.52 o 
  -2  16  11        4.09       13.05      7.23 o 
  -1  16  11      188.50      183.22     20.45 o 
   0  16  11        2.39        1.73      6.33 o 
   1  16  11      115.97       89.88     24.33 o 
 -10   0  12       75.91       94.71     18.52 o 
  -8   0  12      472.66      535.90     40.09 o 
  -6   0  12       89.24      117.74     18.01 o 
  -4   0  12       19.11       37.27     10.05 o 
  -2   0  12      444.07      425.75     34.78 o 
   0   0  12        0.67       -2.98      5.18 o 
   2   0  12      131.12      130.98     17.39 o 
   4   0  12      231.18      234.11     24.57 o 
   6   0  12      173.67      193.15     30.94 o 
 -10   1  12      296.28      372.11     25.79 o 
  -9   1  12        3.67        0.31      4.13 o 
  -8   1  12       52.65       66.77     10.21 o 
  -7   1  12       45.70       30.79      7.13 o 
  -6   1  12        0.18       -4.05      4.05 o 
  -5   1  12       52.06       39.73      7.25 o 
  -4   1  12     1201.07     1125.86     31.50 o 
  -3   1  12      506.04      508.01     23.62 o 
  -2   1  12       19.41       29.75      5.88 o 
  -1   1  12       33.09       20.12      4.73 o 
   0   1  12      154.54      148.57     12.37 o 
   1   1  12      130.66      132.57     10.15 o 
   2   1  12      330.86      342.62     21.73 o 
   3   1  12       71.18       61.75      7.05 o 
   4   1  12      135.65      155.08     14.17 o 
   5   1  12       53.93       60.90      9.47 o 
   6   1  12      165.70      188.51     24.71 o 
   7   1  12        0.12      -13.09      9.53 o 
 -10   2  12       59.81       75.39     11.51 o 
  -9   2  12       22.54        7.86      5.42 o 
  -8   2  12       76.51       74.91     10.91 o 
  -7   2  12       81.81       77.70     10.82 o 
  -6   2  12       54.31       49.16      8.27 o 
  -5   2  12        0.29       -4.35      3.36 o 
  -4   2  12      802.44      780.74     30.35 o 
  -3   2  12      166.98      132.25     12.38 o 
  -2   2  12      177.76      178.90     13.85 o 
  -1   2  12       66.12       79.73      9.19 o 
   0   2  12      130.68      125.75      9.87 o 
   1   2  12       46.88       41.04      5.81 o 
   2   2  12     1705.19     1704.52     41.16 o 
   3   2  12      259.25      290.72     21.33 o 
   4   2  12      342.49      343.02     20.97 o 
   5   2  12      116.84      109.11     12.08 o 
   6   2  12      120.71      107.71     16.40 o 
   7   2  12        6.11       -6.36      9.05 o 
 -10   3  12        6.66       -9.01      6.01 o 
  -9   3  12       64.39       91.37     12.63 o 
  -8   3  12       15.71       20.71      6.34 o 
  -7   3  12       38.53       34.59      7.76 o 
  -6   3  12      226.97      228.21     17.40 o 
  -5   3  12       10.06       14.05      4.34 o 
  -4   3  12     1927.35     1878.27     46.45 o 
  -3   3  12     1276.67     1191.83     31.86 o 
  -2   3  12      202.00      194.69     14.28 o 
  -1   3  12        6.25        9.97      3.82 o 
   0   3  12      355.44      372.71     19.32 o 
   1   3  12      455.47      503.58     27.44 o 
   2   3  12       19.46       27.12      6.13 o 
   3   3  12      140.24      132.14     14.80 o 
   4   3  12       85.72       87.17     10.67 o 
   5   3  12      716.65      739.16     31.50 o 
   6   3  12        0.72       -8.74      9.72 o 
   7   3  12       36.24       36.31     15.68 o 
 -10   4  12       21.99       14.42     10.62 o 
  -9   4  12        0.03        4.64      7.96 o 
  -8   4  12       10.68       12.63      5.17 o 
  -7   4  12      125.51      115.23     13.01 o 
  -6   4  12        1.67        2.69      3.97 o 
  -5   4  12      113.60      111.11      9.03 o 
  -4   4  12        7.15        5.00      4.17 o 
  -3   4  12        8.24       10.22      3.72 o 
  -2   4  12       38.14       37.55      6.80 o 
  -1   4  12      723.35      707.54     26.76 o 
   0   4  12        0.87       -1.02      3.44 o 
   1   4  12      199.72      195.54     17.43 o 
   2   4  12      159.75      172.96     16.58 o 
   3   4  12      403.72      419.50     18.30 o 
   4   4  12       12.31        9.50      4.28 o 
   5   4  12       36.74       48.36     12.62 o 
   6   4  12        8.45        1.66      8.72 o 
   7   4  12        0.16       15.11     10.55 o 
 -10   5  12       21.37       21.86      7.07 o 
  -9   5  12      138.02      146.76     13.89 o 
  -8   5  12        4.52        0.14      5.33 o 
  -7   5  12       51.48       42.43      8.16 o 
  -6   5  12       10.00       11.64      5.49 o 
  -5   5  12      130.49       81.94      8.55 o 
  -4   5  12      640.67      603.21     23.57 o 
  -3   5  12      182.20      169.30     15.55 o 
  -2   5  12      107.03       98.20     10.39 o 
  -1   5  12      383.59      371.00     19.43 o 
   0   5  12        6.84        6.95      3.92 o 
   1   5  12       75.99       57.51      9.87 o 
   2   5  12        7.79        7.49      3.78 o 
   3   5  12      108.84      121.40     12.96 o 
   4   5  12       29.02       31.83      6.52 o 
   5   5  12      119.05      125.40     16.29 o 
   6   5  12        9.10        4.00      6.54 o 
 -10   6  12       16.96        5.61      5.45 o 
  -9   6  12       51.53       55.54      8.63 o 
  -8   6  12      122.98      122.39     12.13 o 
  -7   6  12        0.00        3.10      3.83 o 
  -6   6  12       83.74      102.13     11.84 o 
  -5   6  12       21.60       41.72      7.59 o 
  -4   6  12      150.75      130.54     10.55 o 
  -3   6  12      791.64      760.75     28.85 o 
  -2   6  12      465.77      406.98     20.72 o 
  -1   6  12      183.53      169.15     13.14 o 
   0   6  12        0.22       -0.95      3.91 o 
   1   6  12        0.34       -0.84      3.91 o 
   2   6  12       47.83       12.03     15.21 o 
   3   6  12      216.41      211.60     22.83 o 
   4   6  12      454.78      474.33     30.57 o 
   5   6  12      101.14      122.75     16.20 o 
   6   6  12        6.30        1.76      6.69 o 
 -10   7  12        9.35        4.03      7.60 o 
  -9   7  12       16.19       11.70      4.87 o 
  -8   7  12        1.42        1.82      4.32 o 
  -7   7  12       51.35       55.38      8.33 o 
  -6   7  12       47.09       50.72     10.78 o 
  -5   7  12       28.98       18.98      5.52 o 
  -4   7  12       65.20       61.28      7.23 o 
  -3   7  12      649.84      564.38     21.65 o 
  -2   7  12        3.83        6.42      4.01 o 
  -1   7  12       45.38       41.02      6.71 o 
   0   7  12      104.45      104.18     10.77 o 
   1   7  12      218.44      227.09     14.66 o 
   2   7  12       89.35       92.89     10.39 o 
   3   7  12       46.16       47.06      9.77 o 
   4   7  12      164.51      169.40     18.43 o 
   5   7  12      183.70      204.96     21.12 o 
   6   7  12      681.88      693.07     47.03 o 
  -9   8  12      393.73      428.25     23.93 o 
  -8   8  12        4.13        4.26      4.23 o 
  -7   8  12       88.53      101.91     11.06 o 
  -6   8  12       14.28       17.40      4.65 o 
  -5   8  12        5.71        3.12      4.14 o 
  -4   8  12       38.79       25.80      6.13 o 
  -3   8  12     1197.98     1146.20     34.07 o 
  -2   8  12       87.15       89.56      9.81 o 
  -1   8  12       31.41       27.89      5.62 o 
   0   8  12       87.32       76.40     12.96 o 
   1   8  12        5.14        6.02      3.51 o 
   2   8  12      277.71      274.46     22.55 o 
   3   8  12       23.19       20.88      7.42 o 
   4   8  12       15.48        8.82      7.35 o 
   5   8  12       42.68       52.46     13.25 o 
   6   8  12      134.41      121.30     19.81 o 
  -9   9  12       19.33       32.26      9.65 o 
  -8   9  12       77.55       77.46     10.24 o 
  -7   9  12       21.46       21.44      7.69 o 
  -6   9  12        1.94       -2.44      3.97 o 
  -5   9  12        6.54        2.29      3.52 o 
  -4   9  12     1062.03     1067.37     34.96 o 
  -3   9  12      325.34      274.04     17.35 o 
  -2   9  12      141.60      174.17     13.41 o 
  -1   9  12       90.33       87.06      9.34 o 
   0   9  12       26.73       23.84      6.69 o 
   1   9  12       63.08       58.05      7.39 o 
   2   9  12        0.59        6.69      5.97 o 
   3   9  12      140.29      160.68     17.38 o 
   4   9  12       24.17       28.84      8.51 o 
   5   9  12      268.46      342.63     36.53 o 
  -8  10  12       15.00       11.30      7.02 o 
  -7  10  12        0.01        2.59      6.70 o 
  -6  10  12        1.91       -1.93      4.42 o 
  -5  10  12        8.44        7.82      4.01 o 
  -4  10  12        3.36        4.82      3.72 o 
  -3  10  12      228.42      253.66     16.57 o 
  -2  10  12       66.59       81.66      9.12 o 
  -1  10  12       27.82       16.00      4.89 o 
   0  10  12        0.13        1.23      3.36 o 
   1  10  12      189.39      182.06     16.76 o 
   2  10  12        0.05      -17.08     11.38 o 
   3  10  12       25.65       16.73      8.53 o 
   4  10  12       81.85      111.39     20.57 o 
   5  10  12       99.75      110.49     30.69 o 
  -8  11  12        1.25        2.86      4.69 o 
  -7  11  12      133.56      106.52     13.65 o 
  -6  11  12       63.04       51.40     10.29 o 
  -5  11  12       19.97       23.44      6.77 o 
  -4  11  12      124.33      101.64     13.92 o 
  -3  11  12       35.54       38.40      8.51 o 
  -2  11  12       78.84       80.49     24.63 o 
  -1  11  12       36.02       23.38      6.39 o 
   0  11  12       85.44      104.38     18.60 o 
   1  11  12        9.30       25.40     10.50 o 
   2  11  12      110.21      165.49     25.49 o 
   3  11  12        2.20       16.93      9.22 o 
   4  11  12       52.89       59.22     15.27 o 
  -7  12  12       54.97       28.06     11.18 o 
  -6  12  12        2.63        7.71      5.11 o 
  -5  12  12      115.91      129.49     14.72 o 
  -4  12  12       45.67       63.75     11.46 o 
  -3  12  12       11.50       14.28      5.60 o 
  -2  12  12       48.88       52.72     10.35 o 
  -1  12  12       66.54       60.15     12.05 o 
   0  12  12       23.10       19.16      8.06 o 
   1  12  12      283.29      332.10     27.76 o 
   2  12  12       99.70      116.93     20.73 o 
   3  12  12        5.65        6.57     12.11 o 
  -7  13  12       62.02       49.27     11.50 o 
  -6  13  12       72.96       87.33     12.48 o 
  -5  13  12       15.94       13.41      9.08 o 
  -4  13  12       13.25        9.97      6.38 o 
  -3  13  12       31.11       21.03      6.73 o 
  -2  13  12        0.38       -0.36      5.07 o 
  -1  13  12       50.03       58.07     19.44 o 
   0  13  12        0.69      -10.89      7.98 o 
   1  13  12       28.46       45.94     14.16 o 
   2  13  12      162.89      208.96     29.31 o 
   3  13  12       21.11       23.58     15.39 o 
  -6  14  12        3.68        0.01      8.76 o 
  -5  14  12       11.07       -8.08      6.13 o 
  -4  14  12        4.11        5.34      4.52 o 
  -3  14  12       33.43       31.63      8.41 o 
  -2  14  12      197.71      228.05     27.50 o 
  -1  14  12      294.64      308.00     35.97 o 
   0  14  12      185.86      230.42     26.41 o 
   1  14  12        0.00        6.40      7.57 o 
   2  14  12       51.22       67.30     24.77 o 
  -4  15  12        3.59        6.63     19.38 o 
  -3  15  12        2.20       -8.02      5.65 o 
  -2  15  12      242.17      247.55     35.11 o 
  -1  15  12       70.53       95.37     18.85 o 
   0  15  12      243.43      235.23     60.69 o 
   1  15  12        0.62      -15.90     13.00 o 
  -2  16  12      126.41      130.81     30.73 o 
  -9   0  13      190.68      197.79     26.68 o 
  -7   0  13       56.56       69.10     15.33 o 
  -5   0  13      725.19      699.62     42.88 o 
  -3   0  13       89.32       71.53     13.43 o 
  -1   0  13        0.01        4.89      5.02 o 
   1   0  13      196.32      190.73     20.76 o 
   3   0  13        4.80       11.07      6.12 o 
   5   0  13      529.79      516.15     38.70 o 
 -10   1  13       40.99      -18.39     13.12 o 
  -9   1  13      347.56      410.90     26.57 o 
  -8   1  13       70.45       57.03     11.06 o 
  -7   1  13      104.48      111.43     13.16 o 
  -6   1  13       10.68        6.25      6.06 o 
  -5   1  13       18.64       23.59      6.21 o 
  -4   1  13       36.28       45.62      7.94 o 
  -3   1  13       65.06       58.31      8.62 o 
  -2   1  13       60.51       51.47      7.93 o 
  -1   1  13      261.01      295.55     18.27 o 
   0   1  13       60.55       41.03      7.49 o 
   1   1  13      105.11       90.12     10.14 o 
   2   1  13       65.67       68.14      8.68 o 
   3   1  13       29.09       30.45      6.33 o 
   4   1  13        1.46        2.01      5.04 o 
   5   1  13      268.11      292.57     20.61 o 
   6   1  13        0.83       -6.28      5.77 o 
 -10   2  13       15.08       33.40     16.85 o 
  -9   2  13        7.14        0.40      6.20 o 
  -8   2  13      134.35      154.88     15.80 o 
  -7   2  13       26.21       26.32      7.39 o 
  -6   2  13        8.69        9.84      4.81 o 
  -5   2  13      115.71      116.80     12.56 o 
  -4   2  13      277.50      261.39     18.07 o 
  -3   2  13      971.02      920.10     33.18 o 
  -2   2  13        4.01        3.34      4.20 o 
  -1   2  13      738.11      720.85     28.41 o 
   0   2  13      468.92      490.86     23.37 o 
   1   2  13       39.14       41.29      7.10 o 
   2   2  13      141.44      154.26     13.09 o 
   3   2  13       28.90       24.93      5.79 o 
   4   2  13      936.43      910.19     49.65 o 
   5   2  13       58.26       62.96      9.49 o 
   6   2  13       43.94       54.21     12.16 o 
 -10   3  13       58.09       35.68     18.90 o 
  -9   3  13        0.28       -3.80      6.49 o 
  -8   3  13       53.34       62.23     10.27 o 
  -7   3  13      135.56      154.29     15.04 o 
  -6   3  13        3.01        2.45      5.53 o 
  -5   3  13        2.95        1.34      4.21 o 
  -4   3  13       18.81       10.94      8.05 o 
  -3   3  13      349.94      357.56     20.72 o 
  -2   3  13        0.54        3.64      3.65 o 
  -1   3  13     1054.21     1083.27     34.65 o 
   0   3  13      232.76      220.96     15.63 o 
   1   3  13      354.48      357.54     19.80 o 
   2   3  13       89.02       88.69     10.10 o 
   3   3  13       71.79       54.99     10.36 o 
   4   3  13        0.05        5.52      4.49 o 
   5   3  13      801.02      825.11     42.18 o 
   6   3  13       29.82       21.33      7.69 o 
 -10   4  13       13.88        4.67     10.04 o 
  -9   4  13      230.32      271.93     21.80 o 
  -8   4  13      129.96      172.92     16.63 o 
  -7   4  13       59.34       92.52     12.98 o 
  -6   4  13        9.30       11.41      4.61 o 
  -5   4  13        0.41        0.32      4.47 o 
  -4   4  13      150.66      177.29     15.01 o 
  -3   4  13     1181.14     1271.09     38.67 o 
  -2   4  13     1757.51     1729.86     44.41 o 
  -1   4  13      421.70      406.51     21.27 o 
   0   4  13      285.45      315.49     18.68 o 
   1   4  13      109.72      123.90     11.69 o 
   2   4  13      114.60      134.29     15.37 o 
   3   4  13       26.19       24.22      6.96 o 
   4   4  13      231.44      244.74     18.20 o 
   5   4  13        4.40        8.24      7.49 o 
   6   4  13      169.94      156.64     23.41 o 
  -9   5  13       53.78       62.65     10.62 o 
  -8   5  13       58.25       64.79     10.35 o 
  -7   5  13      217.28      234.39     18.90 o 
  -6   5  13       70.56       49.79      8.64 o 
  -5   5  13       38.18       32.02      7.26 o 
  -4   5  13      233.43      236.02     17.22 o 
  -3   5  13       52.32       63.54      9.18 o 
  -2   5  13       59.58       58.08      8.63 o 
  -1   5  13      116.29      120.71     11.78 o 
   0   5  13      147.21      136.50     12.23 o 
   1   5  13      277.95      283.59     22.08 o 
   2   5  13       21.20       29.40      8.75 o 
   3   5  13      339.28      312.07     21.15 o 
   4   5  13       37.84       31.70     11.60 o 
   5   5  13      317.59      316.83     26.48 o 
   6   5  13        5.85        3.21      5.50 o 
  -9   6  13       22.84       26.76      6.89 o 
  -8   6  13      263.39      296.18     21.76 o 
  -7   6  13       17.82       25.95      6.53 o 
  -6   6  13       15.19       12.86      5.12 o 
  -5   6  13      114.36       99.03     11.56 o 
  -4   6  13      133.76      136.17     13.15 o 
  -3   6  13       45.61       20.21      9.24 o 
  -2   6  13      825.72      814.35     30.46 o 
  -1   6  13      654.40      751.46     28.83 o 
   0   6  13       41.89       39.97      6.89 o 
   1   6  13        3.96        5.41      4.96 o 
   2   6  13        1.89        3.93      4.43 o 
   3   6  13      221.64      231.97     21.92 o 
   4   6  13      435.38      516.14     41.93 o 
   5   6  13      172.53      186.16     20.72 o 
  -9   7  13       77.13      100.47     18.32 o 
  -8   7  13       13.07       12.34      5.32 o 
  -7   7  13       60.70       49.72     14.16 o 
  -6   7  13      164.42      166.61     19.87 o 
  -5   7  13      279.70      261.43     18.72 o 
  -4   7  13      489.78      505.10     25.11 o 
  -3   7  13        0.61        1.27      4.29 o 
  -2   7  13        1.47       -2.25      5.37 o 
  -1   7  13       26.23       34.23      6.26 o 
   0   7  13        7.61        5.10      3.65 o 
   1   7  13      365.50      387.28     25.67 o 
   2   7  13      547.36      574.71     42.14 o 
   3   7  13        1.54        5.26      5.61 o 
   4   7  13        6.23        6.82      5.83 o 
   5   7  13       36.87       47.77     13.84 o 
  -9   8  13        8.26        5.41      7.52 o 
  -8   8  13       35.16       37.83      9.44 o 
  -7   8  13      117.57      107.62     12.67 o 
  -6   8  13       38.34       33.62      7.71 o 
  -5   8  13       14.16       16.18      5.64 o 
  -4   8  13       82.41       78.10     10.92 o 
  -3   8  13       12.10       16.34      5.49 o 
  -2   8  13        0.08        1.34      4.83 o 
  -1   8  13      227.62      266.15     17.10 o 
   0   8  13        1.95       -0.38      3.26 o 
   1   8  13        0.62       -3.56      5.36 o 
   2   8  13        0.87        2.00      4.37 o 
   3   8  13       30.08       27.04      8.34 o 
   4   8  13      155.59      185.67     20.17 o 
   5   8  13       21.14       30.18     19.14 o 
  -8   9  13       48.49       42.00      7.83 o 
  -7   9  13       16.87       13.55      5.46 o 
  -6   9  13       15.90       14.12      5.77 o 
  -5   9  13        5.83       -0.09      3.44 o 
  -4   9  13      253.98      273.11     18.39 o 
  -3   9  13       48.03       72.72      9.61 o 
  -2   9  13       18.81       21.52      8.28 o 
  -1   9  13       22.93        6.44      3.43 o 
   0   9  13      249.51      249.38     16.16 o 
   1   9  13        6.12        4.06      5.38 o 
   2   9  13       15.43       14.46      5.62 o 
   3   9  13      155.43      216.66     28.81 o 
   4   9  13        1.35       -1.78     11.76 o 
  -8  10  13        6.53        2.99     14.38 o 
  -7  10  13        0.54        1.05      5.62 o 
  -6  10  13      205.24      215.97     17.48 o 
  -5  10  13       57.14       41.71      7.64 o 
  -4  10  13       17.70       11.80      6.81 o 
  -3  10  13      296.06      308.69     18.97 o 
  -2  10  13        0.55        3.82      4.38 o 
  -1  10  13        0.84        3.28      4.26 o 
   0  10  13        0.21       -3.68     12.23 o 
   1  10  13       27.97       10.86     14.39 o 
   2  10  13        2.16       -1.13      7.13 o 
   3  10  13       34.81       30.05     11.38 o 
  -7  11  13       60.94       55.89     10.76 o 
  -6  11  13      251.85      274.26     24.81 o 
  -5  11  13      124.37      129.48     16.53 o 
  -4  11  13       21.63        0.98      7.48 o 
  -3  11  13       19.08       24.58     11.63 o 
  -2  11  13       93.32      119.87     14.89 o 
  -1  11  13        3.20        3.83      4.01 o 
   0  11  13       69.76       90.46     17.45 o 
   1  11  13       14.81        6.48     10.05 o 
   2  11  13       96.86      120.23     21.70 o 
   3  11  13        9.65       24.69     11.45 o 
  -6  12  13        1.78        5.79     11.37 o 
  -5  12  13       17.21       34.65      9.60 o 
  -4  12  13        0.01        1.27      4.20 o 
  -3  12  13       61.33       37.58      9.56 o 
  -2  12  13       13.48        9.39      4.73 o 
  -1  12  13        0.25       -2.56     10.44 o 
   0  12  13       20.50       38.30     12.74 o 
   1  12  13      135.43      148.24     19.30 o 
   2  12  13      165.52      215.19     29.78 o 
  -6  13  13      137.30      137.04     23.07 o 
  -5  13  13       49.41       34.60      8.64 o 
  -4  13  13      201.61      220.02     21.47 o 
  -3  13  13       11.15       10.49      5.41 o 
  -2  13  13      431.84      466.56     39.99 o 
  -1  13  13        0.17        4.48      7.11 o 
   0  13  13       72.07       86.25     18.26 o 
   1  13  13       40.88       56.85     21.15 o 
  -4  14  13      135.99      254.70    136.53 o 
  -3  14  13      201.04      178.49     35.57 o 
  -2  14  13        0.22       11.76     11.41 o 
  -1  14  13        0.72        7.58     11.51 o 
   0  14  13       24.94       28.46     16.19 o 
  -8   0  14       33.83       45.29     12.73 o 
  -6   0  14       11.16       19.09      9.41 o 
  -4   0  14      466.94      551.67     38.75 o 
  -2   0  14        3.46       -0.06      6.09 o 
   0   0  14       93.20       87.57     38.84 o 
   2   0  14      426.89      432.18     32.23 o 
   4   0  14       10.94       22.68      9.81 o 
  -9   1  14      239.07      292.80     23.05 o 
  -8   1  14       77.19       98.80     13.00 o 
  -7   1  14        0.16       -5.12      4.67 o 
  -6   1  14      105.38      125.54     14.05 o 
  -5   1  14      333.35      312.59     21.09 o 
  -4   1  14        4.82       -0.87      4.82 o 
  -3   1  14      247.77      253.52     18.22 o 
  -2   1  14      362.45      338.47     20.66 o 
  -1   1  14       25.92       17.07      5.47 o 
   0   1  14      537.99      546.31     25.64 o 
   1   1  14       28.91       21.80      5.42 o 
   2   1  14        1.24       -6.22      4.14 o 
   3   1  14       91.55       71.94      9.47 o 
   4   1  14       11.60       17.25      6.07 o 
   5   1  14        0.99       -3.05      4.41 o 
  -9   2  14      508.96      600.60     32.81 o 
  -8   2  14      153.29      215.95     21.14 o 
  -7   2  14      381.90      406.16     25.28 o 
  -6   2  14       89.15       94.89     12.18 o 
  -5   2  14       34.21       34.20      7.55 o 
  -4   2  14       84.65       61.59      9.19 o 
  -3   2  14       43.85       37.46      7.09 o 
  -2   2  14       78.38       83.39     10.35 o 
  -1   2  14      131.99      128.51     12.57 o 
   0   2  14       69.99       92.61     10.89 o 
   1   2  14      187.30      227.09     21.12 o 
   2   2  14      240.18      216.23     16.03 o 
   3   2  14       23.38       25.32      5.80 o 
   4   2  14      134.34      148.59     15.11 o 
   5   2  14        8.94       -7.96      9.42 o 
  -9   3  14       16.88       13.39      7.93 o 
  -8   3  14        0.34       -5.85      6.36 o 
  -7   3  14        7.56       -1.22      7.87 o 
  -6   3  14      277.64      338.87     22.51 o 
  -5   3  14        6.84        6.41      4.18 o 
  -4   3  14       13.11       20.51      7.94 o 
  -3   3  14      154.35      137.99     13.54 o 
  -2   3  14        0.27       -2.85      4.29 o 
  -1   3  14      574.03      594.43     26.77 o 
   0   3  14      480.87      442.41     23.07 o 
   1   3  14       19.12       26.34      7.08 o 
   2   3  14       20.16       20.61      5.80 o 
   3   3  14       96.54       84.97     12.72 o 
   4   3  14       40.35       50.02      9.04 o 
   5   3  14        0.42        0.09      4.63 o 
  -9   4  14      116.32       98.99     25.69 o 
  -8   4  14      520.16      614.48     32.25 o 
  -7   4  14        0.60        8.11      5.65 o 
  -6   4  14       11.77        6.97      5.24 o 
  -5   4  14        5.38        3.51      5.26 o 
  -4   4  14       96.95       87.22     11.12 o 
  -3   4  14      179.44      148.13     14.00 o 
  -2   4  14       30.84       20.09      6.68 o 
  -1   4  14       12.77       13.62      4.58 o 
   0   4  14        0.58       -3.61      4.82 o 
   1   4  14      103.33       98.16     10.93 o 
   2   4  14       68.64       68.97      9.10 o 
   3   4  14       73.92       73.56     10.70 o 
   4   4  14       74.68       86.35     14.13 o 
   5   4  14      144.11      143.69     22.68 o 
  -9   5  14        3.55        1.02      8.66 o 
  -8   5  14       52.82       66.07     10.77 o 
  -7   5  14        4.84        1.06      6.01 o 
  -6   5  14        0.04       -2.82      7.12 o 
  -5   5  14      131.00      117.58     12.93 o 
  -4   5  14        4.92        2.47      7.31 o 
  -3   5  14      143.37      138.00     13.64 o 
  -2   5  14        7.76        3.87      3.57 o 
  -1   5  14      616.75      581.45     26.49 o 
   0   5  14       54.56       67.41      9.05 o 
   1   5  14      166.29      185.05     14.83 o 
   2   5  14       42.74       41.21      9.14 o 
   3   5  14        0.44        3.01      7.38 o 
   4   5  14       74.30       56.27     13.12 o 
   5   5  14       26.80       24.82     10.97 o 
  -9   6  14       45.55       36.85     13.17 o 
  -8   6  14       71.71       93.18     12.50 o 
  -7   6  14       86.24       97.68     15.04 o 
  -6   6  14       22.99       29.86      9.81 o 
  -5   6  14        5.47        9.37      4.31 o 
  -4   6  14       45.30       46.83      8.88 o 
  -3   6  14        0.76        0.04      3.95 o 
  -2   6  14       45.18       49.20      8.09 o 
  -1   6  14       35.03       19.40      5.56 o 
   0   6  14        0.04       -6.37      4.25 o 
   1   6  14       67.07       71.24      9.16 o 
   2   6  14       19.33       10.40      5.78 o 
   3   6  14       40.85       35.41     14.81 o 
   4   6  14        8.05       -0.26      8.29 o 
  -8   7  14      249.21      257.50     24.10 o 
  -7   7  14        0.33       10.70      7.94 o 
  -6   7  14       21.96       22.66      6.22 o 
  -5   7  14        1.10       -2.06      4.06 o 
  -4   7  14       23.17       14.58      4.74 o 
  -3   7  14      412.68      401.34     22.74 o 
  -2   7  14        7.84       12.85      5.02 o 
  -1   7  14       21.39       16.22      8.01 o 
   0   7  14       72.72       70.82      9.30 o 
   1   7  14       84.47       86.54     12.68 o 
   2   7  14        2.37        1.03      5.22 o 
   3   7  14        3.17        0.37      5.75 o 
   4   7  14      504.38      602.09     44.21 o 
  -8   8  14       99.77      108.24     18.34 o 
  -7   8  14        5.70       10.99      7.83 o 
  -6   8  14       29.81       28.58      9.44 o 
  -5   8  14       59.16       54.45      9.21 o 
  -4   8  14       75.81       90.53     11.19 o 
  -3   8  14       66.16       69.56     10.33 o 
  -2   8  14        2.29       -4.63      5.90 o 
  -1   8  14       80.69       48.59      8.56 o 
   0   8  14        0.38       -2.52      3.25 o 
   1   8  14      138.50      162.63     17.63 o 
   2   8  14      314.62      381.11     27.35 o 
   3   8  14       34.73       40.74      9.96 o 
   4   8  14       67.20       53.68     21.33 o 
  -7   9  14       26.38       12.03      4.92 o 
  -6   9  14      196.11      196.76     17.39 o 
  -5   9  14       55.33       53.91      9.00 o 
  -4   9  14        0.10       -0.93      3.99 o 
  -3   9  14      106.18      117.32     12.55 o 
  -2   9  14       19.26        5.46      3.52 o 
  -1   9  14       97.64       88.81     10.35 o 
   0   9  14       21.55       25.70     11.09 o 
   1   9  14      149.69      147.61     22.43 o 
   2   9  14       19.60       30.27     10.18 o 
   3   9  14       15.66       20.25     15.18 o 
  -7  10  14       43.27       33.24     16.52 o 
  -6  10  14       12.99       19.30      7.53 o 
  -5  10  14      114.26      139.16     17.58 o 
  -4  10  14       58.57       44.84      9.65 o 
  -3  10  14      372.48      394.65     27.81 o 
  -2  10  14      497.76      553.79     31.88 o 
  -1  10  14        6.76       -1.95      6.65 o 
   0  10  14       11.47       14.84     10.32 o 
   1  10  14        3.61        9.61      6.83 o 
   2  10  14        1.34       -6.54     11.40 o 
  -6  11  14        1.42       -5.87      8.20 o 
  -5  11  14       51.21       28.55     14.27 o 
  -4  11  14      160.98      157.46     18.36 o 
  -3  11  14       18.70       16.20      7.44 o 
  -2  11  14        0.04        8.95      5.85 o 
  -1  11  14        4.06      -11.23      7.98 o 
   0  11  14        0.19       -5.82     19.20 o 
   1  11  14      166.76      193.19     26.69 o 
  -5  12  14       60.82       37.18     17.51 o 
  -4  12  14        4.58       -7.57      6.80 o 
  -3  12  14      130.77       95.19     14.24 o 
  -2  12  14       72.62       52.27     17.56 o 
  -1  12  14        3.49       10.71     14.91 o 
   0  12  14      173.04      220.96     37.33 o 
  -4  13  14      110.70       85.44     21.99 o 
  -3  13  14      133.67      108.26     29.29 o 
  -2  13  14       16.16       22.07     16.41 o 
  -1  13  14       21.42       10.96     11.70 o 
  -7   0  15       65.90      129.47     21.48 o 
  -5   0  15       77.80       67.29     15.82 o 
  -3   0  15        1.63        9.81      8.84 o 
  -1   0  15      168.06      215.42     32.92 o 
   1   0  15      851.24      979.57     50.61 o 
   3   0  15        1.42        9.53      5.90 o 
  -8   1  15        0.88       -6.48      5.19 o 
  -7   1  15       35.06       37.19     12.80 o 
  -6   1  15       12.05        2.49      6.91 o 
  -5   1  15        0.01       -2.22      3.91 o 
  -4   1  15       73.92       86.85     11.63 o 
  -3   1  15        9.09        5.82      4.67 o 
  -2   1  15      157.19      174.22     15.34 o 
  -1   1  15      463.79      494.66     25.68 o 
   0   1  15      859.64      925.38     34.81 o 
   1   1  15       84.14       96.91     11.68 o 
   2   1  15      144.58      141.62     13.76 o 
   3   1  15      381.50      370.20     38.86 o 
   4   1  15        0.11       -1.41      4.76 o 
  -8   2  15      169.32      195.23     29.71 o 
  -7   2  15       77.28       95.72     12.92 o 
  -6   2  15      143.37      172.64     16.51 o 
  -5   2  15        5.30        5.78      3.83 o 
  -4   2  15        0.29       -6.80      7.30 o 
  -3   2  15      121.11      129.70     19.60 o 
  -2   2  15       55.80       36.14      7.77 o 
  -1   2  15      163.85      134.28     13.52 o 
   0   2  15        3.89        9.33      4.65 o 
   1   2  15      230.24      245.30     17.97 o 
   2   2  15       24.09       26.56      6.42 o 
   3   2  15       65.52       68.00     12.08 o 
   4   2  15       24.87       43.33     10.66 o 
  -8   3  15      335.45      366.93     25.50 o 
  -7   3  15       20.40        4.04      5.52 o 
  -6   3  15       33.96       46.99      9.12 o 
  -5   3  15        6.49       -8.98      6.88 o 
  -4   3  15        6.37        4.13      4.86 o 
  -3   3  15       37.15       25.05      6.42 o 
  -2   3  15        0.05       -0.69      4.88 o 
  -1   3  15        0.00        5.51      4.68 o 
   0   3  15       59.52       64.42      9.64 o 
   1   3  15      330.37      339.10     20.86 o 
   2   3  15        0.02        2.26      5.53 o 
   3   3  15       47.66       46.41      8.85 o 
   4   3  15       31.46       39.07     13.40 o 
  -8   4  15        3.92        5.52     23.67 o 
  -7   4  15       87.74      104.52     13.18 o 
  -6   4  15        0.93        7.09      5.04 o 
  -5   4  15      378.46      410.21     24.87 o 
  -4   4  15        8.86       -5.90      4.48 o 
  -3   4  15       16.71       15.50      5.46 o 
  -2   4  15      476.40      444.04     24.44 o 
  -1   4  15      141.93      151.59     14.82 o 
   0   4  15       47.95       59.01      9.12 o 
   1   4  15        0.15       -4.37      6.74 o 
   2   4  15       11.68        6.49      4.11 o 
   3   4  15       23.89       22.69      8.42 o 
   4   4  15       53.95       65.07     15.54 o 
  -8   5  15       20.42       28.31     16.79 o 
  -7   5  15      751.34      857.86     37.88 o 
  -6   5  15        5.26        2.65      4.18 o 
  -5   5  15       31.37       63.28     10.46 o 
  -4   5  15        7.36        7.56      3.80 o 
  -3   5  15       63.78       68.36     10.60 o 
  -2   5  15      102.38       93.10     11.53 o 
  -1   5  15      139.14      138.02     13.59 o 
   0   5  15      125.32      114.73     12.18 o 
   1   5  15        0.39        1.37      7.33 o 
   2   5  15       54.23       56.65     11.37 o 
   3   5  15      228.83      255.94     24.75 o 
   4   5  15       70.11       74.49     17.28 o 
  -8   6  15        0.97      -19.83     13.22 o 
  -7   6  15       16.48       11.82      5.39 o 
  -6   6  15       22.27       18.74      5.25 o 
  -5   6  15      787.67      813.97     34.89 o 
  -4   6  15        4.81        4.58      4.40 o 
  -3   6  15       15.61       19.05      5.19 o 
  -2   6  15       95.76       87.95     12.03 o 
  -1   6  15      120.36      125.31     13.10 o 
   0   6  15       27.74       30.46      6.68 o 
   1   6  15       50.14       63.19     11.30 o 
   2   6  15       37.35       44.78     10.19 o 
   3   6  15       15.44       33.51     11.61 o 
  -7   7  15       95.20      105.36     18.75 o 
  -6   7  15        1.40        4.38      5.18 o 
  -5   7  15        0.56        5.16      3.86 o 
  -4   7  15       19.10       10.29      5.19 o 
  -3   7  15       18.31       17.40      6.68 o 
  -2   7  15       67.35       65.37     10.98 o 
  -1   7  15      301.56      344.00     21.08 o 
   0   7  15       31.23       17.02      6.37 o 
   1   7  15       58.01       56.81     11.61 o 
   2   7  15      286.66      289.74     27.49 o 
   3   7  15       65.07       51.35     13.66 o 
  -7   8  15        4.99        6.59      6.69 o 
  -6   8  15       10.44       14.98      5.62 o 
  -5   8  15      432.54      436.18     25.44 o 
  -4   8  15       26.90       30.76      7.02 o 
  -3   8  15       66.24       73.91      9.93 o 
  -2   8  15        0.31       -2.09      3.52 o 
  -1   8  15       80.37       58.91     11.83 o 
   0   8  15      341.52      399.77     30.25 o 
   1   8  15       10.18       17.11      9.40 o 
   2   8  15        5.71       16.86      8.95 o 
  -6   9  15      133.26      157.30     33.11 o 
  -5   9  15       10.90       10.31      7.17 o 
  -4   9  15        7.79        0.98      5.66 o 
  -3   9  15       87.09       95.55     13.97 o 
  -2   9  15       15.51       17.79      6.35 o 
  -1   9  15      323.46      391.88     37.24 o 
   0   9  15       41.47       39.40     13.01 o 
   1   9  15       85.39       67.24     16.86 o 
   2   9  15      254.44      268.29     43.75 o 
  -5  10  15        5.65        1.33      7.23 o 
  -4  10  15      107.59       94.81     14.51 o 
  -3  10  15        1.78        1.33      4.22 o 
  -2  10  15       42.62       26.68      9.73 o 
  -1  10  15       18.52        8.69      7.19 o 
   0  10  15      397.77      931.50    501.37 o 
   1  10  15        1.51      -20.35     13.57 o 
  -4  11  15       22.17       28.39     14.81 o 
  -3  11  15        0.58       16.85     10.77 o 
  -6   0  16        1.43       14.50      8.20 o 
  -4   0  16        8.51       27.70     10.09 o 
  -2   0  16      205.62      209.47     25.13 o 
   0   0  16      221.74      221.48     25.31 o 
   2   0  16      146.17      168.78     38.38 o 
  -7   1  16       15.05       17.03      6.69 o 
  -6   1  16        2.60       -0.10      4.59 o 
  -5   1  16        6.03        5.36      5.03 o 
  -4   1  16      185.87      178.43     16.62 o 
  -3   1  16        4.10        6.59      5.28 o 
  -2   1  16      277.49      276.47     20.22 o 
  -1   1  16        0.20        1.96      4.06 o 
   0   1  16      150.46      155.82     14.99 o 
   1   1  16        5.79        3.12      3.77 o 
   2   1  16        4.27       16.97     12.30 o 
   3   1  16       63.39       56.36     12.16 o 
  -7   2  16       59.15       87.43     13.03 o 
  -6   2  16       55.91       59.77     10.54 o 
  -5   2  16       75.21       67.79     10.80 o 
  -4   2  16       25.48       24.24      6.53 o 
  -3   2  16       56.77       59.88      9.88 o 
  -2   2  16      137.26      141.87     14.61 o 
  -1   2  16        1.09       -4.08      4.23 o 
   0   2  16        7.40       14.38      5.55 o 
   1   2  16       13.62       10.74      5.92 o 
   2   2  16       70.07       90.38     14.01 o 
   3   2  16       83.33       73.80     16.77 o 
  -7   3  16       12.37        3.50     12.60 o 
  -6   3  16       30.75       49.60      9.25 o 
  -5   3  16       16.38       10.41      6.05 o 
  -4   3  16        1.15       -3.28      4.46 o 
  -3   3  16       10.05        3.58      5.15 o 
  -2   3  16      137.01      144.44     14.60 o 
  -1   3  16      170.08      191.82     16.51 o 
   0   3  16        9.74        9.62      4.20 o 
   1   3  16       18.59       10.34     12.62 o 
   2   3  16       87.01       85.85     14.02 o 
   3   3  16       79.16       78.89     17.96 o 
  -7   4  16        3.23        1.68      8.17 o 
  -6   4  16      215.84      220.74     19.12 o 
  -5   4  16        1.89       -2.69      4.20 o 
  -4   4  16       11.82        2.35      5.24 o 
  -3   4  16       23.51       32.58      7.49 o 
  -2   4  16       39.55       55.47      9.34 o 
  -1   4  16       13.11       11.17      5.64 o 
   0   4  16      401.17      388.99     23.41 o 
   1   4  16       42.13       25.77      8.22 o 
   2   4  16       27.10       38.05      9.67 o 
  -7   5  16       89.72      131.54     21.64 o 
  -6   5  16       96.71      126.27     14.61 o 
  -5   5  16       11.55       19.33      5.94 o 
  -4   5  16        5.35        1.38      3.74 o 
  -3   5  16       16.95       11.92      8.37 o 
  -2   5  16       24.21       40.66      8.09 o 
  -1   5  16        6.06        2.88      3.51 o 
   0   5  16       22.92       13.37      9.96 o 
   1   5  16        2.42       -0.60      5.26 o 
   2   5  16       68.11       79.35     19.48 o 
  -6   6  16       77.74      102.52     18.29 o 
  -5   6  16        4.37       -2.19      6.67 o 
  -4   6  16       90.05       82.87     12.12 o 
  -3   6  16        0.07        3.41      5.84 o 
  -2   6  16       11.66       10.06      4.21 o 
  -1   6  16        4.04       -2.95      4.63 o 
   0   6  16      359.68      398.58     29.02 o 
   1   6  16       17.95        9.12      6.23 o 
   2   6  16        1.27       -0.80      4.83 o 
  -6   7  16      137.85      165.67     22.51 o 
  -5   7  16        7.85       21.10      9.51 o 
  -4   7  16       41.47       18.05     11.38 o 
  -3   7  16       41.35       44.64      8.53 o 
  -2   7  16       11.91        2.91      4.06 o 
  -1   7  16      124.04      100.12     14.33 o 
   0   7  16       18.40       10.12      5.43 o 
   1   7  16        1.88        0.33      4.86 o 
  -5   8  16      254.88      315.30     44.18 o 
  -4   8  16       10.55       21.30     11.54 o 
  -3   8  16       11.15       -0.53      4.82 o 
  -2   8  16       36.71       57.51     10.78 o 
  -1   8  16      144.45      193.39     37.36 o 
   0   8  16      241.29      282.93     45.05 o 
   1   8  16       31.15       35.23     17.84 o 
  -4   9  16        1.82       -1.59      5.97 o 
  -3   9  16      105.48      111.40     24.25 o 
  -5   0  17        0.12       -1.88      5.75 o 
  -3   0  17       17.52       22.95     15.12 o 
  -1   0  17      252.33      247.91     27.54 o 
   1   0  17      269.40      294.96     29.86 o 
  -6   1  17        4.19        1.63      6.36 o 
  -5   1  17       29.00       21.85      7.60 o 
  -4   1  17       96.78      105.87     13.64 o 
  -3   1  17       49.82       61.75     10.12 o 
  -2   1  17       39.96       41.24      8.17 o 
  -1   1  17       75.77       75.05     11.07 o 
   0   1  17       10.95        6.35      4.08 o 
   1   1  17        8.78        4.90      5.38 o 
  -6   2  17       60.04       76.90     16.92 o 
  -5   2  17      122.01      134.09     15.14 o 
  -4   2  17        1.13       -6.82      4.87 o 
  -3   2  17       44.11       57.28     10.19 o 
  -2   2  17      251.34      290.67     21.44 o 
  -1   2  17        5.33        2.86      5.67 o 
   0   2  17      220.45      257.94     25.68 o 
   1   2  17        6.56       -8.02      6.47 o 
  -6   3  17        1.19       22.54     10.14 o 
  -5   3  17       62.98      106.83     13.47 o 
  -4   3  17        0.07       -4.52      5.00 o 
  -3   3  17       49.00       48.06      8.97 o 
  -2   3  17        1.02        5.11      4.57 o 
  -1   3  17       18.28       33.51      7.62 o 
   0   3  17      160.57      147.31     24.93 o 
   1   3  17        5.06       -6.84      7.42 o 
  -5   4  17        0.64       11.31      6.98 o 
  -4   4  17        9.78        2.83      3.82 o 
  -3   4  17        0.50        0.34      4.92 o 
  -2   4  17       49.88       48.25      8.95 o 
  -1   4  17       98.92       77.26     11.00 o 
   0   4  17       27.65       43.17     18.66 o 
  -5   5  17       18.18        4.60      9.23 o 
  -4   5  17       18.82       23.09     11.98 o 
  -3   5  17       83.98       60.67     11.26 o 
  -2   5  17       41.63       32.51      7.87 o 
  -1   5  17        5.37       -9.35      8.06 o 
   0   5  17       64.40       39.80     11.97 o 
  -4   6  17      127.36      129.68     23.23 o 
  -3   6  17       15.47        8.88      5.91 o 
  -2   6  17       88.53      100.65     14.09 o 
  -1   6  17      170.97      182.91     24.10 o 
  -3   7  17       77.81       73.04     14.09 o 
  -2   0  18        1.68       -1.29      8.62 o 
  -3   1  18       10.76        5.86      5.96 o 
                                                 
